# Supplementary material for: Association of FOXO3 Blood DNA Methylation with Cancer Risk, Cancer Survival, and Mortality
Source: Cells. 2021 Dec 1;10(12):3384. doi: 10.3390/cells10123384 (PMC8699522; doi:10.3390/cells10123384)
Supplement: Supplementary file 1 [file cells-10-03384-s001.zip]

Archive with 8 entries (6 files):
- cells-1458154-supplementary - final/
- cells-1458154-supplementary - final/supplementary.files/
- cells-1458154-supplementary - final/supplementary.files/TableS1.xlsx
- cells-1458154-supplementary - final/supplementary.files/TableS2.xlsx
- cells-1458154-supplementary - final/supplementary.files/TableS3.xlsx
- cells-1458154-supplementary - final/supplementary.files/TableS4.xlsx
- cells-1458154-supplementary - final/supplementary.files/TableS5.xlsx
- cells-1458154-supplementary - final/supplementary.files/TableS6.xlsx
