# Supplementary material for: Association of FOXO3 Blood DNA Methylation with Cancer Risk, Cancer Survival, and Mortality
Source: Cells. 2021 Dec 1;10(12):3384. doi: 10.3390/cells10123384 (PMC8699522; doi:10.3390/cells10123384)
Supplement: Supplementary file 1 [file cells-10-03384-s001.zip › cells-1458154-supplementary - final/supplementary.files/TableS1.xlsx]

## Sheet: TableS1
Table S1. Characteristics of the participants from eight specific studies in the MCCS sample.
Characteristics	Breast cancer (N=409 pairs)		Colorectal cancer (N=835 pairs)		Gastric cancer (N=170 pairs)		Kidney cancer (N=143 pairs)		Lung cancer (N=332 pairs)		Prostate cancer (N=869 pairs)		Urothelial cancer (N=428 pairs)		Mature B-cell lymphoma (N=438 pairs)
	case	control	case	control	case	control	case	control	case	control	case	control	case	control	case	control
Age at blood draw, median [IQR]	57.6 [49.8-62.8]	57.2 [49.7-62.6]	61.6 [54.8-66.1]	61 [54.4-65.5]	61.2 [56.5-65.6]	62.2 [56.9-65.6]	58.7 [49.7-64.1]	58.8 [49.5-63.9]	61 [54.6-65.2]	60.9 [54.6-65]	60.6 [53.9-65.4]	60.5 [53.9-65.4]	65.3 [60.1-69.4]	65.6 [60.2-69.2]	60 [52.8-65.5]	60.3 [52.4-65.3]
Sex:
male, N (%)			411 (49%)	411 (49%)	113 (66%)	113 (66%)	83 (58%)	83 (58%)	212 (64%)	212 (64%)	869 (100%)	869 (100%)	328 (77%)	328 (77%)	221 (50%)	221 (50%)
female, N (%)	409 (100%)	409 (100%)	424 (51%)	424 (51%)	57 (34%)	57 (34%)	60 (42%)	60 (42%)	120 (36%)	120 (36%)			100 (23%)	100 (23%)	217 (50%)	217 (50%)
Country of birth:
Australia/NZ, N (%)	321 (78%)	319 (78%)	591 (71%)	583 (70%)	80 (47%)	79 (46%)	92 (64%)	92 (64%)	203 (61%)	203 (61%)	625 (72%)	626 (72%)	257 (60%)	262 (61%)	314 (72%)	303 (69%)
Greece, N (%)	27 (7%)	27 (7%)	76 (9%)	76 (9%)	39 (23%)	39 (23%)	20 (14%)	20 (14%)	34 (10%)	42 (13%)	70 (8%)	70 (8%)	56 (13%)	56 (13%)	39 (9%)	44 (10%)
Italy, N (%)	37 (9%)	37 (9%)	127 (15%)	119 (14%)	41 (24%)	43 (25%)	24 (17%)	24 (17%)	67 (20%)	63 (19%)	102 (12%)	110 (13%)	80 (19%)	82 (19%)	64 (15%)	62 (14%)
UK/other, N (%)	24 (6%)	26 (6%)	41 (5%)	57 (7%)	10 (6%)	9 (5%)	7 (5%)	7 (5%)	28 (8%)	24 (7%)	72 (8%)	63 (7%)	35 (8%)	28 (7%)	21 (5%)	29 (7%)
Blood sample type:
Dried blood spots, N (%)	318 (78%)	318 (78%)	584 (70%)	584 (70%)	104 (61%)	104 (61%)	105 (73%)	105 (73%)	228 (69%)	228 (69%)	686 (79%)	686 (79%)	175 (41%)	175 (41%)	316 (72%)	316 (72%)
Peripheral blood mononuclear cells, N (%)	83 (20%)	83 (20%)	240 (29%)	240 (29%)	60 (35%)	60 (35%)	30 (21%)	30 (21%)	101 (30%)	101 (30%)	173 (20%)	173 (20%)	96 (22%)	96 (22%)	117 (27%)	117 (27%)
Buffy coats, N (%)	8 (2%)	8 (2%)	11 (1%)	11 (1%)	6 (4%)	6 (4%)	8 (6%)	8 (6%)	3 (1%)	3 (1%)	10 (1%)	10 (1%)	157 (37%)	157 (37%)	5 (1%)	5 (1%)
Smoking:
current, N (%)	27 (7%)	27 (7%)	100 (12%)	91 (11%)	27 (16%)	26 (15%)	20 (14%)	15 (10%)	150 (45%)	150 (45%)	77 (9%)	97 (11%)	73 (17%)	52 (12%)	43 (10%)	37 (8%)
former, N (%)	94 (23%)	113 (27.6%)	301 (36%)	279 (33%)	64 (38%)	67 (39%)	51 (36%)	43 (30%)	143 (43%)	143 (43%)	407 (47%)	407 (47%)	230 (54%)	194 (45%)	153 (35%)	152 (35%)
never, N (%)	288 (70%)	269 (65.8)	434 (52%)	465 (56%)	79 (46%)	77 (45%)	72 (50%)	85 (59%)	39 (12%)	39 (12%)	385 (44%)	365 (42%)	125 (29%)	182 (43%)	242 (55%)	249 (57%)
Smoking pack-years, median [IQR]	0 [0-3.75]	0 [0-5]	0 [0-22.5]	0 [0-17.75]	2.35 [0-24.7]	2.55 [0-29.5]	0 [0-23.65]	0 [0-16.4]	39.1 [15-60]	30 [9.8-50.2]	3 [0-26]	4.5 [0-28.5]	16.95 [0-38.4]	4.85 [0-27.95]	0 [0-14]	0 [0-20.8]
Body mass index (kg/m2), median [IQR]	25.9 [23.2-29.9]	25.6 [23.5-28.7]	27 [24.4-29.8]	26.5 [24-29.3]	27.3 [25.2-30.7]	27.7 [25.5-29.6]	27.7 [25.3-30.3]	26.4 [24.5-29.5]	26.2 [23.8-28.7]	27.5 [24.7-29.8]	26.8 [24.9-29.3]	26.7 [24.7-29]	27.3 [24.9-29.8]	27.1 [24.6-29.6]	26.7 [24.2-29.3]	26.9 [24.5-29.4]
Alcohol consumption last week (g/day), median [IQR]	0 [0-8.6]	0 [0-9.5]	4.3 [0-17.7]	3.7 [0-15.6]	3.8 [0-19]	2.1 [0-16.5]	2.1 [0-12.9]	2.1 [0-18.9]	6.6 [0-25.7]	5.6 [0-20.3]	7.5 [0-24.2]	8.6 [0-23.1]	7.1 [0-24.1]	7.5 [0-21.7]	2.1 [0-15]	2.1 [0-15]
Note: MCCS: Melbourne Collaborative Cohort Study. IQR: interquartile range
