# Supplementary material for: Association of FOXO3 Blood DNA Methylation with Cancer Risk, Cancer Survival, and Mortality
Source: Cells. 2021 Dec 1;10(12):3384. doi: 10.3390/cells10123384 (PMC8699522; doi:10.3390/cells10123384)
Supplement: Supplementary file 1 [file cells-10-03384-s001.zip › cells-1458154-supplementary - final/supplementary.files/TableS2.xlsx]

## Sheet: TableS2
Table S2: Pearson correlation matrix of methylation values of the 3,113 controls at the 45 FOXO3 CpGs
	Gene location	cg06967118	cg03823154	cg15375327	cg10306079	cg09517077	cg26019258	cg14310890	cg17753496	cg09048084	cg02060698	cg08494708	cg03861593	cg19861329	cg23709117	cg23204345	cg12416929	cg12664806	cg03278811	cg08792630	cg13789303	cg01287079	cg08345465	cg16370720	cg09377088	cg01853974	cg07580479	cg03944099	cg21184115	cg19484481	cg26099570	cg05601201	cg06211904	cg05158165	cg04855107	cg09930398	cg12801619	cg14618923	cg15283498	cg11940381	cg16404145	cg15944966	cg05008218	cg09865955	cg06636172	cg21434327
cg06967118 (6:108879610)	TSS1500	1	0.232807	0.222187	0.200135	0.0910457	0.048703	0.218267	0.113552	0.140898	0.21983	0.0230164	0.123204	0.113646	0.233782	0.108643	0.157009	-0.0469599	-0.0238358	0.0279482	0.110548	-0.286358	-0.175834	-0.105459	0.0178687	-0.110741	-0.115966	-0.182721	-0.127157	-0.134743	-0.15358	0.116721	-0.0349025	-0.0725861	0.00130557	-0.075879	-0.134358	-0.0667196	-0.0151207	-0.103656	-0.227987	-0.180238	-0.089875	-0.0858454	-0.242658	-0.176123
cg03823154 (6:108879922)	TSS1500	0.232807	1	0.277693	0.230462	0.0950955	0.0554316	0.370444	0.10952	0.119143	0.23991	0.160049	0.0910822	0.0818415	0.28491	0.282284	0.0615014	0.0108836	-0.0608309	0.00945888	0.0706838	-0.142053	-0.1651	-0.12356	0.0200306	-0.0411815	-0.125753	-0.199644	-0.0196018	-0.0919655	-0.186057	0.0596137	0.0189747	-0.119602	-0.0129816	-0.103374	-0.146931	-0.0186838	-0.0204638	-0.126399	-0.271511	-0.267484	-0.0756635	-0.0692368	-0.0626138	-0.222048
cg15375327 (6:108880359)	TSS1500	0.222187	0.277693	1	0.23051	0.140672	0.05856	0.323185	0.103274	0.1322	0.299676	0.0768503	0.0787987	0.0923264	0.271715	0.208468	0.104461	-0.0430536	-0.0770133	-0.00235607	0.0545747	-0.244975	-0.147358	-0.0787665	-0.0202181	-0.0698449	-0.0948554	-0.156507	-0.058568	-0.0988467	-0.153702	0.0434207	0.00716782	-0.0831504	0.036628	-0.0754094	-0.111689	-0.0305167	0.011703	-0.0624288	-0.251882	-0.233462	-0.0555776	-0.0517772	-0.127312	-0.211172
cg10306079 (6:108880961)	TSS200	0.200135	0.230462	0.23051	1	0.0856081	0.157657	0.305758	0.14897	0.192717	0.194767	0.204516	0.104312	0.115889	0.328756	0.243085	0.126393	-0.00747535	-0.0221773	0.0211947	0.0466936	-0.226645	-0.197256	-0.156305	-0.01122	-0.0480969	-0.117435	-0.260449	-0.127597	-0.124942	-0.23597	0.0465562	0.050365	-0.175075	-0.111634	-0.121717	-0.125037	-0.0194932	-0.0193243	-0.0906585	-0.266771	-0.237146	-0.159558	-0.0694562	-0.14266	-0.289686
cg09517077 (6:108880982)	TSS200	0.0910457	0.0950955	0.140672	0.0856081	1	0.136315	0.153499	0.0045241	0.133172	0.252401	0.120016	0.0257797	0.182693	0.18865	0.108492	0.10469	-0.0526835	-0.0437242	-0.0855992	0.0210268	-0.188232	-0.12389	-0.0198588	-0.0997316	0.0628008	-0.221788	-0.0188972	-0.00563056	-0.103905	-0.0862189	-0.00926785	0.058589	-0.0822441	-0.0258702	-0.130273	-0.122131	0.0749775	0.0376151	-0.0507634	-0.0642332	-0.093526	-0.0224855	0.00316055	-0.0577464	-0.0577016
cg26019258 (6:108880989)	TSS200	0.048703	0.0554316	0.05856	0.157657	0.136315	1	0.163908	0.102056	0.184497	0.0979598	0.454718	0.0352129	0.191791	0.312586	0.186728	0.11132	0.0468989	0.0416452	0.00682247	-0.00560514	-0.0616374	-0.175714	-0.105666	-0.0693876	0.034803	-0.0759675	-0.213303	-0.144492	-0.186786	-0.185904	-0.0113684	0.088095	-0.257305	-0.245482	-0.127807	-0.0965494	0.102219	0.054001	-0.040633	-0.110187	-0.170351	-0.186755	-0.00457677	0.0960755	-0.203248
cg14310890 (6:108881016)	TSS200	0.218267	0.370444	0.323185	0.305758	0.153499	0.163908	1	0.141104	0.14433	0.333909	0.299965	0.0556535	0.0740964	0.463536	0.45875	-0.0253756	-0.108404	-0.17558	-0.0712456	0.0196896	-0.265012	-0.280875	-0.136597	-0.0614593	-0.0516539	-0.134946	-0.295704	-0.0725078	-0.153782	-0.297959	-0.000275363	0.038589	-0.190722	-0.0572232	-0.0990195	-0.141139	-0.010647	0.0349138	-0.122672	-0.381678	-0.448058	-0.129719	-0.0558289	-0.0745342	-0.390866
cg17753496 (6:108881018)	TSS200	0.113552	0.10952	0.103274	0.14897	0.0045241	0.102056	0.141104	1	0.163152	0.0818516	0.0859899	0.206447	0.161234	0.160057	0.114284	0.0921773	0.100749	0.0479913	0.0242054	0.0682656	-0.0122363	-0.12171	-0.137763	0.0022689	-0.00672587	-0.0993586	-0.14492	-0.111277	-0.0897159	-0.154911	0.0736305	0.0257549	-0.118767	-0.0549203	-0.0565991	-0.0823872	-0.021277	-0.0539194	-0.0673015	-0.118792	-0.031143	-0.0490288	-0.0377895	-0.0170816	-0.0503826
cg09048084 (6:108881022)	TSS200	0.140898	0.119143	0.1322	0.192717	0.133172	0.184497	0.14433	0.163152	1	0.132867	0.232134	0.195788	0.237264	0.258674	0.189649	0.123633	0.081923	0.0769651	0.0147256	0.0655556	-0.0827284	-0.124462	-0.134013	-0.0132209	0.0418168	-0.0767827	-0.151353	-0.0942578	-0.07094	-0.163511	0.0412885	0.0518636	-0.208976	-0.122498	-0.101247	-0.0590392	-0.0033304	0.0139106	-0.090108	-0.11981	-0.0849803	-0.103974	-0.0180475	-0.109567	-0.133416
cg02060698 (6:108881455)	TSS1500	0.21983	0.23991	0.299676	0.194767	0.252401	0.0979598	0.333909	0.0818516	0.132867	1	0.075485	0.128177	0.109065	0.293131	0.219433	0.114356	-0.0200166	-0.0400363	0.0290952	0.10429	-0.268293	-0.153652	-0.0534738	0.032164	-0.0376847	-0.12242	-0.126547	-0.00242974	-0.0889865	-0.164803	0.0557877	-0.0195682	-0.0719688	0.0211987	-0.0654307	-0.127148	-0.064869	0.0209376	-0.128838	-0.187724	-0.241465	-0.0520254	-0.0414571	-0.126707	-0.193748
cg08494708 (6:108881870)	TSS200	0.0230164	0.160049	0.0768503	0.204516	0.120016	0.454718	0.299965	0.0859899	0.232134	0.075485	1	0.00622401	0.133935	0.396638	0.427855	0.0595274	-0.00570474	-0.0162419	-0.031851	-0.0607803	0.00549432	-0.220197	-0.153525	-0.0941247	0.0856556	-0.0873266	-0.298903	-0.114363	-0.158682	-0.229396	-0.0608179	0.122845	-0.32882	-0.325338	-0.169617	-0.0630287	0.123873	0.0566483	-0.0468016	-0.169633	-0.219778	-0.218649	0.00927831	0.167033	-0.27799
cg03861593 (6:108881876)	TSS200	0.123204	0.0910822	0.0787987	0.104312	0.0257797	0.0352129	0.0556535	0.206447	0.195788	0.128177	0.00622401	1	0.195538	0.0814719	0.0308379	0.166866	0.09329	0.0549283	0.000364803	0.0787301	-0.059973	-0.0714534	-0.127774	-0.00851399	-0.0218128	-0.109061	-0.064352	-0.0710655	-0.0211115	-0.12636	0.0523325	0.00162132	-0.0961432	-0.00789278	-0.0291558	-0.0657248	-0.065691	-0.0405059	-0.0933353	-0.0849004	0.0110889	-0.0438731	-0.0342596	-0.149936	-0.0215762
cg19861329 (6:108881880)	TSS200	0.113646	0.0818415	0.0923264	0.115889	0.182693	0.191791	0.0740964	0.161234	0.237264	0.109065	0.133935	0.195538	1	0.189749	0.124458	0.153526	0.106682	0.0654743	0.00260433	0.0635584	-0.058839	-0.0723649	-0.111089	-0.0636476	0.0682638	-0.0887996	-0.141263	-0.0757315	-0.0397061	-0.17066	0.0504806	0.0506054	-0.180407	-0.114425	-0.0776714	-0.0657095	0.0398699	0.0338521	-0.0638774	-0.0996502	-0.0423169	-0.0931438	0.0303182	-0.0941541	-0.0831166
cg23709117 (6:108882119)	5'UTR	0.233782	0.28491	0.271715	0.328756	0.18865	0.312586	0.463536	0.160057	0.258674	0.293131	0.396638	0.0814719	0.189749	1	0.430985	0.120412	-0.0563096	-0.0757808	0.0043511	0.0249702	-0.271916	-0.262578	-0.149111	-0.0768877	0.00124313	-0.163409	-0.35442	-0.123777	-0.201486	-0.302639	0.021428	0.0816117	-0.241592	-0.189197	-0.165908	-0.137767	0.0143394	0.0336892	-0.132219	-0.335167	-0.372206	-0.220188	-0.0733009	-0.0782252	-0.411066
cg23204345 (6:108882184)	5'UTR	0.108643	0.282284	0.208468	0.243085	0.108492	0.186728	0.45875	0.114284	0.189649	0.219433	0.427855	0.0308379	0.124458	0.430985	1	0.0515353	0.0791131	-0.0252962	0.0052208	0.0147219	-0.00329879	-0.239403	-0.188099	-0.00824952	0.0667464	-0.0936618	-0.26192	-0.0314527	-0.119327	-0.251588	-0.001682	0.0950326	-0.241682	-0.157688	-0.0668788	-0.0670525	0.107486	0.0502163	-0.056697	-0.258719	-0.301011	-0.151375	0.0228993	0.109837	-0.29087
cg12416929 (6:108882205)	5'UTR	0.157009	0.0615014	0.104461	0.126393	0.10469	0.11132	-0.0253756	0.0921773	0.123633	0.114356	0.0595274	0.166866	0.153526	0.120412	0.0515353	1	0.237239	0.119298	0.0664277	0.0356825	-0.0275984	-0.0243075	-0.0728801	-0.0352508	0.137919	-0.0496478	0.0152923	0.0385205	-0.0185413	-0.0388282	-0.00691329	0.0990768	-0.0225898	0.0380128	0.0298037	0.00584309	0.109828	0.0417409	0.109504	-0.00178184	0.0716172	0.00344604	0.0801919	0.0131293	0.0909082
cg12664806 (6:108882981)	1stExon	-0.0469599	0.0108836	-0.0430536	-0.00747535	-0.0526835	0.0468989	-0.108404	0.100749	0.081923	-0.0200166	-0.00570474	0.09329	0.106682	-0.0563096	0.0791131	0.237239	1	0.758719	0.613049	0.33881	0.282486	0.0287639	-0.0864459	0.545661	0.111322	0.0853739	0.0331793	0.067912	0.127066	0.0164047	0.111079	0.0929	-0.0637692	-0.127268	0.0990852	0.0687507	0.154471	0.0542638	-0.0438729	0.0571498	0.171418	-0.0978232	0.109568	0.160557	0.165635
cg03278811 (6:108883330)	Body	-0.0238358	-0.0608309	-0.0770133	-0.0221773	-0.0437242	0.0416452	-0.17558	0.0479913	0.0769651	-0.0400363	-0.0162419	0.0549283	0.0654743	-0.0757808	-0.0252962	0.119298	0.758719	1	0.755262	0.474424	0.0797581	0.0212231	-0.0202704	0.707231	0.0322627	0.0823926	-0.0120944	0.0040057	0.0925722	0.0422528	0.158342	0.0529591	-0.0470424	-0.257621	-0.00898455	0.0619833	0.0759455	0.0342163	-0.178502	0.0479127	0.17086	-0.215228	0.0279556	0.0229247	0.0988326
cg08792630 (6:108883909)	Body	0.0279482	0.00945888	-0.00235607	0.0211947	-0.0855992	0.00682247	-0.0712456	0.0242054	0.0147256	0.0290952	-0.031851	0.000364803	0.00260433	0.0043511	0.0052208	0.0664277	0.613049	0.755262	1	0.48425	-0.0320927	0.0178208	0.0555483	0.73102	-0.0523182	0.106097	-0.0466199	0.0270672	0.0813767	0.0188556	0.209736	-0.0334253	0.0359104	-0.176804	0.00416272	0.039259	-0.0426516	0.00707207	-0.22378	-0.0029565	-0.00853714	-0.180801	-0.0246035	0.00636893	0.0013848
cg13789303 (6:108886681)	Body	0.110548	0.0706838	0.0545747	0.0466936	0.0210268	-0.00560514	0.0196896	0.0682656	0.0655556	0.10429	-0.0607803	0.0787301	0.0635584	0.0249702	0.0147219	0.0356825	0.33881	0.474424	0.48425	1	-0.109795	-0.0262511	0.00108565	0.477859	-0.100595	0.00562037	-0.0508696	-0.0696476	0.0134625	-0.00983029	0.165934	-0.0316948	0.0302441	-0.274156	-0.0698947	-0.0401873	-0.107929	-0.0444489	-0.342847	-0.0478513	-0.0104818	-0.20718	-0.0492122	-0.109872	0.0295021
cg01287079 (6:108888941)	Body	-0.286358	-0.142053	-0.244975	-0.226645	-0.188232	-0.0616374	-0.265012	-0.0122363	-0.0827284	-0.268293	0.00549432	-0.059973	-0.058839	-0.271916	-0.00329879	-0.0275984	0.282486	0.0797581	-0.0320927	-0.109795	1	0.194039	0.0200034	-0.0101316	0.174582	0.18034	0.216074	0.15029	0.198437	0.169893	-0.081652	0.0949476	0.0597314	0.0514468	0.149643	0.197626	0.181391	0.0638224	0.236728	0.248274	0.290598	0.180643	0.166573	0.535328	0.352688
cg08345465 (6:108901318)	Body	-0.175834	-0.1651	-0.147358	-0.197256	-0.12389	-0.175714	-0.280875	-0.12171	-0.124462	-0.153652	-0.220197	-0.0714534	-0.0723649	-0.262578	-0.239403	-0.0243075	0.0287639	0.0212231	0.0178208	-0.0262511	0.194039	1	0.172216	0.0427346	0.0294685	0.169479	0.276717	0.144917	0.190635	0.235288	0.0207367	-0.0161139	0.225697	0.194769	0.123013	0.147294	-0.0181226	-0.00508141	0.101594	0.250308	0.215177	0.163759	0.0816416	0.0880702	0.276086
cg16370720 (6:108907710)	Body	-0.105459	-0.12356	-0.0787665	-0.156305	-0.0198588	-0.105666	-0.136597	-0.137763	-0.134013	-0.0534738	-0.153525	-0.127774	-0.111089	-0.149111	-0.188099	-0.0728801	-0.0864459	-0.0202704	0.0555483	0.00108565	0.0200034	0.172216	1	0.07323	-0.0791093	0.149526	0.177244	0.106003	0.0999472	0.20586	-0.00892064	-0.0553186	0.240779	0.153257	0.133288	0.097367	-0.0958233	-0.0448616	0.0265743	0.192146	0.0428518	0.0958277	0.00729794	0.0529971	0.119806
cg09377088 (6:108910284)	Body	0.0178687	0.0200306	-0.0202181	-0.01122	-0.0997316	-0.0693876	-0.0614593	0.0022689	-0.0132209	0.032164	-0.0941247	-0.00851399	-0.0636476	-0.0768877	-0.00824952	-0.0352508	0.545661	0.707231	0.73102	0.477859	-0.0101316	0.0427346	0.07323	1	-0.0619991	0.117462	0.0385929	0.0329018	0.0879317	0.0708541	0.248168	-0.0521252	0.0750357	-0.0484684	0.0228471	0.0579739	-0.0537681	-0.0166527	-0.180002	0.00668447	0.0499541	-0.11869	-0.029264	0.0163057	0.0670215
cg01853974 (6:108913164)	Body	-0.110741	-0.0411815	-0.0698449	-0.0480969	0.0628008	0.034803	-0.0516539	-0.00672587	0.0418168	-0.0376847	0.0856556	-0.0218128	0.0682638	0.00124313	0.0667464	0.137919	0.111322	0.0322627	-0.0523182	-0.100595	0.174582	0.0294685	-0.0791093	-0.0619991	1	0.0498049	0.0562515	0.107238	0.0411174	0.00919809	-0.0835275	0.114996	-0.0553137	-0.0174454	0.0449889	0.0904581	0.21297	0.105068	0.145386	0.0486453	0.0912108	0.0902727	0.118371	0.163469	0.101435
cg07580479 (6:108918822)	Body	-0.115966	-0.125753	-0.0948554	-0.117435	-0.221788	-0.0759675	-0.134946	-0.0993586	-0.0767827	-0.12242	-0.0873266	-0.109061	-0.0887996	-0.163409	-0.0936618	-0.0496478	0.0853739	0.0823926	0.106097	0.00562037	0.18034	0.169479	0.149526	0.117462	0.0498049	1	0.151483	0.102566	0.16535	0.13585	-0.000318691	-0.0293747	0.139889	0.0447706	0.114596	0.161923	0.0574226	0.0420984	0.0906439	0.125032	0.0975361	0.0932867	0.0245471	0.131684	0.129829
cg03944099 (6:108928210)	Body	-0.182721	-0.199644	-0.156507	-0.260449	-0.0188972	-0.213303	-0.295704	-0.14492	-0.151353	-0.126547	-0.298903	-0.064352	-0.141263	-0.35442	-0.26192	0.0152923	0.0331793	-0.0120944	-0.0466199	-0.0508696	0.216074	0.276717	0.177244	0.0385929	0.0562515	0.151483	1	0.212781	0.20179	0.285608	-0.0573794	-0.0432928	0.302153	0.279764	0.18345	0.169421	0.0260957	0.0111041	0.185868	0.307278	0.263067	0.280792	0.0697383	0.18916	0.378807
cg21184115 (6:108931012)	Body	-0.127157	-0.0196018	-0.058568	-0.127597	-0.00563056	-0.144492	-0.0725078	-0.111277	-0.0942578	-0.00242974	-0.114363	-0.0710655	-0.0757315	-0.123777	-0.0314527	0.0385205	0.067912	0.0040057	0.0270672	-0.0696476	0.15029	0.144917	0.106003	0.0329018	0.107238	0.102566	0.212781	1	0.15101	0.13645	-0.0422941	-0.0658485	0.144955	0.153922	0.151589	0.15191	0.0974987	0.0539727	0.135108	0.107431	0.104283	0.148619	0.0726817	0.178478	0.153319
cg19484481 (6:108945312)	Body	-0.134743	-0.0919655	-0.0988467	-0.124942	-0.103905	-0.186786	-0.153782	-0.0897159	-0.07094	-0.0889865	-0.158682	-0.0211115	-0.0397061	-0.201486	-0.119327	-0.0185413	0.127066	0.0925722	0.0813767	0.0134625	0.198437	0.190635	0.0999472	0.0879317	0.0411174	0.16535	0.20179	0.15101	1	0.131402	-0.0484796	0.0149139	0.164071	0.119346	0.122159	0.15694	0.0381792	0.0378717	0.0908635	0.109469	0.151338	0.134702	0.0692443	0.141674	0.167513
cg26099570 (6:108950140)	Body	-0.15358	-0.186057	-0.153702	-0.23597	-0.0862189	-0.185904	-0.297959	-0.154911	-0.163511	-0.164803	-0.229396	-0.12636	-0.17066	-0.302639	-0.251588	-0.0388282	0.0164047	0.0422528	0.0188556	-0.00983029	0.169893	0.235288	0.20586	0.0708541	0.00919809	0.13585	0.285608	0.13645	0.131402	1	-0.00928637	-0.0531107	0.281354	0.16423	0.146224	0.111843	-0.0311644	0.0154298	0.129669	0.209404	0.210805	0.161317	0.0305569	0.118858	0.298988
cg05601201 (6:108956898)	Body	0.116721	0.0596137	0.0434207	0.0465562	-0.00926785	-0.0113684	-0.000275363	0.0736305	0.0412885	0.0557877	-0.0608179	0.0523325	0.0504806	0.021428	-0.001682	-0.00691329	0.111079	0.158342	0.209736	0.165934	-0.081652	0.0207367	-0.00892064	0.248168	-0.0835275	-0.000318691	-0.0573794	-0.0422941	-0.0484796	-0.00928637	1	-0.0703115	0.00813401	0.0461558	-0.0192451	-0.0579364	-0.0883353	-0.0664204	-0.068703	-0.0290244	-0.0359079	-0.0503612	-0.0806329	-0.131286	0.0100129
cg06211904 (6:108960152)	Body	-0.0349025	0.0189747	0.00716782	0.050365	0.058589	0.088095	0.038589	0.0257549	0.0518636	-0.0195682	0.122845	0.00162132	0.0506054	0.0816117	0.0950326	0.0990768	0.0929	0.0529591	-0.0334253	-0.0316948	0.0949476	-0.0161139	-0.0553186	-0.0521252	0.114996	-0.0293747	-0.0432928	-0.0658485	0.0149139	-0.0531107	-0.0703115	1	-0.112529	-0.0475249	0.0422589	-0.0298933	0.148215	0.08738	0.0618828	-0.0560015	0.0144285	-0.00640007	0.0770547	0.0967576	0.00268844
cg05158165 (6:108965753)	Body	-0.0725861	-0.119602	-0.0831504	-0.175075	-0.0822441	-0.257305	-0.190722	-0.118767	-0.208976	-0.0719688	-0.32882	-0.0961432	-0.180407	-0.241592	-0.241682	-0.0225898	-0.0637692	-0.0470424	0.0359104	0.0302441	0.0597314	0.225697	0.240779	0.0750357	-0.0553137	0.139889	0.302153	0.144955	0.164071	0.281354	0.00813401	-0.112529	1	0.266571	0.148302	0.0783265	-0.0971623	-0.0255219	0.0770891	0.21085	0.129591	0.196505	-0.0143071	0.0441115	0.225877
cg04855107 (6:108971457)	Body	0.00130557	-0.0129816	0.036628	-0.111634	-0.0258702	-0.245482	-0.0572232	-0.0549203	-0.122498	0.0211987	-0.325338	-0.00789278	-0.114425	-0.189197	-0.157688	0.0380128	-0.127268	-0.257621	-0.176804	-0.274156	0.0514468	0.194769	0.153257	-0.0484684	-0.0174454	0.0447706	0.279764	0.153922	0.119346	0.16423	0.0461558	-0.0475249	0.266571	1	0.190565	0.0627471	-0.05924	-0.0306711	0.245165	0.108413	0.0951922	0.369313	0.0426286	0.0324029	0.212198
cg09930398 (6:108974116)	Body	-0.075879	-0.103374	-0.0754094	-0.121717	-0.130273	-0.127807	-0.0990195	-0.0565991	-0.101247	-0.0654307	-0.169617	-0.0291558	-0.0776714	-0.165908	-0.0668788	0.0298037	0.0990852	-0.00898455	0.00416272	-0.0698947	0.149643	0.123013	0.133288	0.0228471	0.0449889	0.114596	0.18345	0.151589	0.122159	0.146224	-0.0192451	0.0422589	0.148302	0.190565	1	0.125729	0.0185668	0.0742498	0.16682	0.113263	0.107057	0.182096	0.0655941	0.0990723	0.160275
cg12801619 (6:108976918)	Body	-0.134358	-0.146931	-0.111689	-0.125037	-0.122131	-0.0965494	-0.141139	-0.0823872	-0.0590392	-0.127148	-0.0630287	-0.0657248	-0.0657095	-0.137767	-0.0670525	0.00584309	0.0687507	0.0619833	0.039259	-0.0401873	0.197626	0.147294	0.097367	0.0579739	0.0904581	0.161923	0.169421	0.15191	0.15694	0.111843	-0.0579364	-0.0298933	0.0783265	0.0627471	0.125729	1	0.0708862	0.082424	0.131331	0.156938	0.149403	0.0794829	0.0333543	0.185974	0.137913
cg14618923 (6:108978075)	Body	-0.0667196	-0.0186838	-0.0305167	-0.0194932	0.0749775	0.102219	-0.010647	-0.021277	-0.0033304	-0.064869	0.123873	-0.065691	0.0398699	0.0143394	0.107486	0.109828	0.154471	0.0759455	-0.0426516	-0.107929	0.181391	-0.0181226	-0.0958233	-0.0537681	0.21297	0.0574226	0.0260957	0.0974987	0.0381792	-0.0311644	-0.0883353	0.148215	-0.0971623	-0.05924	0.0185668	0.0708862	1	0.114427	0.154964	-0.00257029	0.122085	-0.00682912	0.139145	0.208787	0.0559029
cg15283498 (6:108981550)	Body	-0.0151207	-0.0204638	0.011703	-0.0193243	0.0376151	0.054001	0.0349138	-0.0539194	0.0139106	0.0209376	0.0566483	-0.0405059	0.0338521	0.0336892	0.0502163	0.0417409	0.0542638	0.0342163	0.00707207	-0.0444489	0.0638224	-0.00508141	-0.0448616	-0.0166527	0.105068	0.0420984	0.0111041	0.0539727	0.0378717	0.0154298	-0.0664204	0.08738	-0.0255219	-0.0306711	0.0742498	0.082424	0.114427	1	0.101196	-0.00309357	-0.00685929	0.0299849	0.0400394	0.0912274	-0.0156614
cg11940381 (6:108983311)	Body	-0.103656	-0.126399	-0.0624288	-0.0906585	-0.0507634	-0.040633	-0.122672	-0.0673015	-0.090108	-0.128838	-0.0468016	-0.0933353	-0.0638774	-0.132219	-0.056697	0.109504	-0.0438729	-0.178502	-0.22378	-0.342847	0.236728	0.101594	0.0265743	-0.180002	0.145386	0.0906439	0.185868	0.135108	0.0908635	0.129669	-0.068703	0.0618828	0.0770891	0.245165	0.16682	0.131331	0.154964	0.101196	1	0.111482	0.132758	0.256291	0.129018	0.20036	0.145827
cg16404145 (6:108984834)	Body	-0.227987	-0.271511	-0.251882	-0.266771	-0.0642332	-0.110187	-0.381678	-0.118792	-0.11981	-0.187724	-0.169633	-0.0849004	-0.0996502	-0.335167	-0.258719	-0.00178184	0.0571498	0.0479127	-0.0029565	-0.0478513	0.248274	0.250308	0.192146	0.00668447	0.0486453	0.125032	0.307278	0.107431	0.109469	0.209404	-0.0290244	-0.0560015	0.21085	0.108413	0.113263	0.156938	-0.00257029	-0.00309357	0.111482	1	0.288973	0.155891	0.0437883	0.173895	0.367895
cg15944966 (6:108985200)	Body	-0.180238	-0.267484	-0.233462	-0.237146	-0.093526	-0.170351	-0.448058	-0.031143	-0.0849803	-0.241465	-0.219778	0.0110889	-0.0423169	-0.372206	-0.301011	0.0716172	0.171418	0.17086	-0.00853714	-0.0104818	0.290598	0.215177	0.0428518	0.0499541	0.0912108	0.0975361	0.263067	0.104283	0.151338	0.210805	-0.0359079	0.0144285	0.129591	0.0951922	0.107057	0.149403	0.122085	-0.00685929	0.132758	0.288973	1	0.16045	0.0917102	0.0705999	0.437198
cg05008218 (6:108985298)	Body	-0.089875	-0.0756635	-0.0555776	-0.159558	-0.0224855	-0.186755	-0.129719	-0.0490288	-0.103974	-0.0520254	-0.218649	-0.0438731	-0.0931438	-0.220188	-0.151375	0.00344604	-0.0978232	-0.215228	-0.180801	-0.20718	0.180643	0.163759	0.0958277	-0.11869	0.0902727	0.0932867	0.280792	0.148619	0.134702	0.161317	-0.0503612	-0.00640007	0.196505	0.369313	0.182096	0.0794829	-0.00682912	0.0299849	0.256291	0.155891	0.16045	1	0.0673062	0.149626	0.31032
cg09865955 (6:108986763)	3'UTR	-0.0858454	-0.0692368	-0.0517772	-0.0694562	0.00316055	-0.00457677	-0.0558289	-0.0377895	-0.0180475	-0.0414571	0.00927831	-0.0342596	0.0303182	-0.0733009	0.0228993	0.0801919	0.109568	0.0279556	-0.0246035	-0.0492122	0.166573	0.0816416	0.00729794	-0.029264	0.118371	0.0245471	0.0697383	0.0726817	0.0692443	0.0305569	-0.0806329	0.0770547	-0.0143071	0.0426286	0.0655941	0.0333543	0.139145	0.0400394	0.129018	0.0437883	0.0917102	0.0673062	1	0.128767	0.097591
cg06636172 (6:108987835)	3'UTR	-0.242658	-0.0626138	-0.127312	-0.14266	-0.0577464	0.0960755	-0.0745342	-0.0170816	-0.109567	-0.126707	0.167033	-0.149936	-0.0941541	-0.0782252	0.109837	0.0131293	0.160557	0.0229247	0.00636893	-0.109872	0.535328	0.0880702	0.0529971	0.0163057	0.163469	0.131684	0.18916	0.178478	0.141674	0.118858	-0.131286	0.0967576	0.0441115	0.0324029	0.0990723	0.185974	0.208787	0.0912274	0.20036	0.173895	0.0705999	0.149626	0.128767	1	0.180767
cg21434327 (6:108993153)	3'UTR	-0.176123	-0.222048	-0.211172	-0.289686	-0.0577016	-0.203248	-0.390866	-0.0503826	-0.133416	-0.193748	-0.27799	-0.0215762	-0.0831166	-0.411066	-0.29087	0.0909082	0.165635	0.0988326	0.0013848	0.0295021	0.352688	0.276086	0.119806	0.0670215	0.101435	0.129829	0.378807	0.153319	0.167513	0.298988	0.0100129	0.00268844	0.225877	0.212198	0.160275	0.137913	0.0559029	-0.0156614	0.145827	0.367895	0.437198	0.31032	0.097591	0.180767	1
