# Supplementary material for: Association of FOXO3 Blood DNA Methylation with Cancer Risk, Cancer Survival, and Mortality
Source: Cells. 2021 Dec 1;10(12):3384. doi: 10.3390/cells10123384 (PMC8699522; doi:10.3390/cells10123384)
Supplement: Supplementary file 1 [file cells-10-03384-s001.zip › cells-1458154-supplementary - final/supplementary.files/TableS3.xlsx]

## Sheet: 4306 samples
CG	CHR	MAPINFO	Strand	Gene location	rs12206094 (chr6: 108906200)				rs2802292 (chr6: 108908518)				rs10457180 (chr6: 108965039)				rs4946935 (chr6: 109000742)
					BETA	SE	R2	P	BETA	SE	R2	P	BETA	SE	R2	P	BETA	SE	R2	P
cg06967118	6	108879610	R	TSS1500	-0.01516	0.02394	9.35e-05	0.5267	-0.01416	0.02192	9.71e-05	0.5183	-0.01636	0.02438	0.0001139	0.5023	-0.03203	0.02414	0.0004232	0.1847
cg03823154	6	108879922	F	TSS1500	0.007616	0.02393	2.36e-05	0.7503	-0.008886	0.02192	3.83e-05	0.6852	0.002827	0.02442	3.39e-06	0.9078	0.002264	0.02414	2.12e-06	0.9253
cg15375327	6	108880359	F	TSS1500	-0.02744	0.02395	0.0003062	0.252	-0.02797	0.02192	0.0003787	0.202	-0.02892	0.02405	0.000366	0.2292	-0.0458	0.02381	0.0008891	0.0545
cg10306079	6	108880961	F	TSS200	0.02503	0.02397	0.0002545	0.2963	-0.003981	0.02193	7.66e-06	0.856	-0.0004969	0.02433	1.06e-07	0.9837	-0.004355	0.02401	7.91e-06	0.8561
cg09517077	6	108880982	F	TSS200	0.02061	0.02393	0.000173	0.3893	-0.01527	0.02193	0.0001127	0.4864	-0.01525	0.02436	9.92e-05	0.5314	-0.008839	0.02414	3.22e-05	0.7143
cg26019258	6	108880989	F	TSS200	0.01634	0.02394	0.0001087	0.4949	-0.006272	0.02193	1.9e-05	0.7749	0.01196	0.02431	6.13e-05	0.6227	0.004027	0.02398	6.79e-06	0.8666
cg14310890	6	108881016	R	TSS200	0.04936	0.02395	0.0009903	0.03937	0.002829	0.02193	3.87e-06	0.8974	0.01965	0.02426	0.000166	0.418	0.008591	0.02394	3.1e-05	0.7197
cg17753496	6	108881018	R	TSS200	-0.02238	0.02397	0.0002032	0.3507	-0.00569	0.02194	1.57e-05	0.7953	-0.003608	0.02434	5.56e-06	0.8822	-0.01668	0.02402	0.000116	0.4874
cg09048084	6	108881022	R	TSS200	0.01367	0.02398	7.58e-05	0.5688	-0.01467	0.02193	0.0001042	0.5035	-0.002498	0.02439	2.66e-06	0.9184	0.006263	0.02409	1.63e-05	0.7949
cg02060698	6	108881455	R	TSS1500	0.003171	0.02395	4.09e-06	0.8947	-0.01466	0.02192	0.000104	0.5038	0.001918	0.02408	1.61e-06	0.9365	-0.01298	0.02409	6.98e-05	0.5901
cg08494708	6	108881870	F	TSS200	0.04755	0.02395	0.0009189	0.04719	0.03286	0.02193	0.0005223	0.134	0.03132	0.02456	0.0004114	0.2023	0.02524	0.02403	0.0002653	0.2937
cg03861593	6	108881876	F	TSS200	-0.01774	0.02394	0.0001281	0.4587	-0.01275	0.02191	7.87e-05	0.5608	-0.003186	0.02421	4.38e-06	0.8953	-0.0209	0.02401	0.0001823	0.3841
cg19861329	6	108881880	F	TSS200	-0.02454	0.02399	0.0002441	0.3064	-0.02547	0.02192	0.0003139	0.2454	-0.01625	0.02425	0.0001136	0.5028	-0.0248	0.02398	0.0002573	0.301
cg23709117	6	108882119	F	5'UTR	0.02951	0.02392	0.0003551	0.2174	0.004588	0.02193	1.02e-05	0.8343	0.02188	0.02457	0.0002006	0.3734	0.01303	0.02417	6.99e-05	0.5898
cg23204345	6	108882184	R	5'UTR	0.04782	0.02394	0.0009303	0.04584	0.0004773	0.02193	1.1e-07	0.9826	0.006278	0.02442	1.67e-05	0.7971	0.003842	0.02399	6.17e-06	0.8728
cg12416929	6	108882205	R	5'UTR	0.004404	0.02398	7.87e-06	0.8543	0.01116	0.02192	6.03e-05	0.6108	0.01612	0.02459	0.0001088	0.5122	0.00765	0.02415	2.41e-05	0.7514
cg12664806	6	108882981	F	1stExon	0.03497	0.02397	0.0004965	0.1446	0.009496	0.02192	4.37e-05	0.6648	0.05116	0.02451	0.001101	0.03694	0.04046	0.02413	0.0006757	0.09371
cg03278811	6	108883330	F	Body	0.008446	0.02396	2.9e-05	0.7244	-0.02283	0.02191	0.0002526	0.2974	0.01536	0.02257	0.0001172	0.4963	-0.002791	0.02419	3.2e-06	0.9082
cg08792630	6	108883909	R	Body	0.01258	0.02394	6.45e-05	0.5992	-0.01048	0.02193	5.32e-05	0.6325	0.03039	0.02455	0.0003878	0.2158	0.02358	0.02421	0.0002282	0.3301
cg13789303	6	108886681	R	Body	0.03762	0.02392	0.0005767	0.1159	0.02126	0.02192	0.0002189	0.332	0.01516	0.02426	9.89e-05	0.532	0.01801	0.02409	0.0001345	0.4546
cg01287079	6	108888941	F	Body	-0.02003	0.02396	0.000163	0.4033	0.0003367	0.02193	5.49e-08	0.9877	-0.02221	0.02442	0.0002093	0.3631	-0.03198	0.02408	0.0004241	0.1843
cg08345465	6	108901318	F	Body	-0.02412	0.02397	0.0002364	0.3142	-0.02606	0.0219	0.0003291	0.2343	-0.00803	0.02433	2.76e-05	0.7414	-0.005002	0.02412	1.03e-05	0.8357
cg16370720	6	108907710	F	Body	-0.04131	0.02393	0.0006949	0.08438	-0.001738	0.02193	1.46e-06	0.9368	-0.01315	0.02436	7.37e-05	0.5894	0.001623	0.02417	1.09e-06	0.9465
cg09377088	6	108910284	F	Body	-0.07592	0.02389	0.002352	0.001492	-0.0728	0.0219	0.002564	0.0008951	-0.04667	0.02446	0.0009209	0.05642	-0.04509	0.02411	0.0008405	0.06155
cg01853974	6	108913164	F	Body	0.01897	0.02398	0.0001461	0.4289	-0.02092	0.02189	0.0002124	0.3394	0.009265	0.02421	3.71e-05	0.7019	0.005585	0.02412	1.29e-05	0.8169
cg07580479	6	108918822	F	Body	-0.003957	0.02397	6.36e-06	0.8689	0.009415	0.02193	4.29e-05	0.6676	-0.01414	0.02437	8.52e-05	0.5619	-0.01232	0.02421	6.23e-05	0.6109
cg03944099	6	108928210	F	Body	-0.06963	0.02389	0.001979	0.003577	-0.03388	0.02192	0.0005553	0.1223	-0.05066	0.02448	0.001082	0.03859	-0.04931	0.02412	0.001004	0.04097
cg21184115	6	108931012	F	Body	-0.04126	0.02393	0.0006932	0.08477	-0.028	0.02193	0.0003792	0.2017	-0.02259	0.02453	0.0002147	0.3571	-0.0234	0.02409	0.0002269	0.3314
cg19484481	6	108945312	F	Body	-0.01526	0.02399	9.44e-05	0.5248	-0.01317	0.02184	8.46e-05	0.5465	-0.005949	0.02441	1.5e-05	0.8075	0.0006407	0.02408	1.7e-07	0.9788
cg26099570	6	108950140	F	Body	-0.01014	0.02398	4.17e-05	0.6725	0.02995	0.02192	0.0004341	0.1719	-0.009989	0.0243	4.28e-05	0.681	-0.01848	0.02411	0.0001414	0.4433
cg05601201	6	108956898	R	Body	0.02164	0.02396	0.0001904	0.3663	0.007436	0.02192	2.68e-05	0.7344	0.01224	0.02436	6.39e-05	0.6153	0.0137	0.02402	7.82e-05	0.5685
cg06211904	6	108960152	R	Body	0.01107	0.02396	4.98e-05	0.6441	0.009341	0.02193	4.22e-05	0.6702	0.0105	0.02427	4.73e-05	0.6655	0.01405	0.02403	8.22e-05	0.5588
cg05158165	6	108965753	R	Body	0.009521	0.02392	3.7e-05	0.6907	0.03462	0.02193	0.0005796	0.1145	0.03344	0.02447	0.0004725	0.1718	0.03505	0.02411	0.0005081	0.1461
cg04855107	6	108971457	R	Body	-0.03963	0.02394	0.000639	0.09794	-0.02797	0.02191	0.0003791	0.2018	-0.01909	0.02459	0.0001526	0.4375	-0.01943	0.02411	0.0001562	0.4204
cg09930398	6	108974116	F	Body	-0.006366	0.02395	1.65e-05	0.7904	-0.01701	0.02193	0.0001399	0.4382	-0.0118	0.02456	5.84e-05	0.631	-0.007176	0.024	2.15e-05	0.765
cg12801619	6	108976918	R	Body	-0.06486	0.02394	0.001709	0.006779	-0.05466	0.02191	0.001446	0.01263	-0.06898	0.02431	0.002033	0.004572	-0.05081	0.02397	0.001079	0.03411
cg14618923	6	108978075	F	Body	-0.01746	0.02396	0.000124	0.4661	-0.01178	0.02193	6.71e-05	0.5913	-0.009169	0.02427	3.61e-05	0.7056	-0.008724	0.02406	3.16e-05	0.7169
cg15283498	6	108981550	R	Body	-0.02999	0.02392	0.0003668	0.2099	-0.005015	0.02193	1.22e-05	0.8191	0.008942	0.02442	3.4e-05	0.7142	0.008005	0.02406	2.66e-05	0.7393
cg11940381	6	108983311	R	Body	-0.04048	0.02397	0.0006653	0.0913	-0.02543	0.02193	0.0003128	0.2463	-0.04099	0.0246	0.0007021	0.09576	-0.04984	0.02396	0.00104	0.03758
cg16404145	6	108984834	F	Body	-0.03755	0.02395	0.0005731	0.1171	-0.03167	0.02193	0.0004849	0.1488	-0.001709	0.02454	1.23e-06	0.9445	0.01331	0.02405	7.37e-05	0.5799
cg15944966	6	108985200	R	Body	-0.04341	0.02394	0.0007664	0.06992	-0.0241	0.02193	0.0002811	0.2717	-0.01635	0.0244	0.0001137	0.5028	-0.01245	0.02414	6.4e-05	0.6061
cg05008218	6	108985298	F	Body	-0.03951	0.02398	0.0006331	0.09951	-0.02151	0.02193	0.000224	0.3265	-0.01826	0.0246	0.0001394	0.4581	-0.01987	0.02411	0.0001634	0.4098
cg09865955	6	108986763	F	3'UTR	0.03422	0.02393	0.000477	0.1528	-0.04644	0.02193	0.001043	0.03421	-0.02578	0.02403	0.0002914	0.2833	0.02009	0.02386	0.0001705	0.3999
cg06636172	6	108987835	F	3'UTR	-0.002144	0.024	1.86e-06	0.9288	-0.0003886	0.02193	7.31e-08	0.9859	0.01696	0.02469	0.0001195	0.4921	0.01656	0.02425	0.0001122	0.4947
cg21434327	6	108993153	F	3'UTR	0.001562	0.02394	9.94e-07	0.948	0.006481	0.02193	2.03e-05	0.7676	0.01018	0.02443	4.39e-05	0.6769	0.01319	0.02405	7.24e-05	0.5832

## Sheet: 2172 controls
Table S3: Associations between methylation values at the 45 CpGs and genetic values at the four longevity-related SNPs in FOXO3.
CG	CHR	MAPINFO	Strand	Gene location	rs12206094 (chr6: 108906200)				rs2802292 (chr6: 108908518)				rs10457180 (chr6: 108965039)				rs4946935 (chr6: 109000742)
					BETA	SE	R2	P	BETA	SE	R2	P	BETA	SE	R2	P	BETA	SE	R2	P
cg06967118	6	108879610	R	TSS1500	-0.03601	0.03314	0.0005458	0.2773	-0.02558	0.0305	0.0003243	0.4017	-0.02928	0.03394	0.0003762	0.3883	-0.05597	0.03354	0.001338	0.09529
cg03823154	6	108879922	F	TSS1500	0.02613	0.03245	0.0002998	0.4208	0.02147	0.0298	0.0002393	0.4713	0.02427	0.03333	0.0002678	0.4666	0.02782	0.03294	0.0003431	0.3983
cg15375327	6	108880359	F	TSS1500	-0.02862	0.03236	0.0003615	0.3767	-0.007769	0.0298	3.13e-05	0.7944	-0.01266	0.03297	7.45e-05	0.701	-0.02921	0.03257	0.0003868	0.3698
cg10306079	6	108880961	F	TSS200	0.01174	0.0324	6.08e-05	0.717	0.007531	0.0298	2.95e-05	0.8005	0.003492	0.03313	5.61e-06	0.9161	-0.007937	0.03264	2.84e-05	0.8079
cg09517077	6	108880982	F	TSS200	0.01153	0.03293	5.67e-05	0.7264	0.01264	0.03027	8.05e-05	0.6762	-0.01561	0.03377	0.0001079	0.644	-0.004112	0.03325	7.36e-06	0.9016
cg26019258	6	108880989	F	TSS200	-0.005187	0.03311	1.14e-05	0.8755	0.008609	0.03049	3.68e-05	0.7777	0.01932	0.03413	0.0001619	0.5714	-0.001312	0.03349	7.38e-07	0.9688
cg14310890	6	108881016	R	TSS200	0.05194	0.03292	0.00115	0.1148	0.02446	0.03027	0.000301	0.4192	0.03339	0.03357	0.0004997	0.32	0.02526	0.03322	0.0002781	0.4471
cg17753496	6	108881018	R	TSS200	-0.05495	0.03328	0.00126	0.09879	-0.0424	0.03059	0.0008852	0.1659	-0.0398	0.03391	0.0006955	0.2407	-0.05111	0.03337	0.001127	0.1258
cg09048084	6	108881022	R	TSS200	0.01965	0.03326	0.0001614	0.5548	0.001962	0.0306	1.9e-06	0.9489	0.01387	0.03394	8.44e-05	0.6828	0.04705	0.03365	0.0009392	0.1623
cg02060698	6	108881455	R	TSS1500	0.03388	0.03249	0.0005029	0.2971	0.01297	0.02988	8.69e-05	0.6643	0.04897	0.03277	0.001127	0.1353	0.02837	0.03294	0.0003569	0.3891
cg08494708	6	108881870	F	TSS200	0.01127	0.03329	5.3e-05	0.735	0.038	0.03063	0.0007094	0.2149	0.01476	0.03442	9.29e-05	0.6681	0.01161	0.03351	5.77e-05	0.729
cg03861593	6	108881876	F	TSS200	-0.01352	0.03346	7.54e-05	0.6863	0.001437	0.03082	1e-06	0.9628	0.009163	0.0338	3.71e-05	0.7864	-0.004763	0.0337	9.61e-06	0.8876
cg19861329	6	108881880	F	TSS200	-0.006029	0.03273	1.57e-05	0.8539	-0.01751	0.03009	0.0001562	0.5607	-0.005741	0.03315	1.52e-05	0.8625	-0.0004845	0.03273	1.05e-07	0.9882
cg23709117	6	108882119	F	5'UTR	-0.003265	0.03358	4.37e-06	0.9226	0.0392	0.03086	0.0007437	0.2041	0.02237	0.03467	0.0002103	0.5188	0.0115	0.03403	5.5e-05	0.7354
cg23204345	6	108882184	R	5'UTR	0.05224	0.03302	0.001156	0.1138	0.02481	0.03037	0.0003077	0.4141	0.03243	0.03395	0.000461	0.3395	0.03162	0.03335	0.0004323	0.3431
cg12416929	6	108882205	R	5'UTR	-0.03121	0.03421	0.0003849	0.3617	-0.006322	0.03144	1.87e-05	0.8407	-0.006749	0.03528	1.85e-05	0.8483	-0.02592	0.03466	0.0002688	0.4547
cg12664806	6	108882981	F	1stExon	0.008162	0.0325	2.92e-05	0.8017	-0.01638	0.02987	0.0001387	0.5835	0.02578	0.03323	0.0003039	0.4381	0.01274	0.0329	7.21e-05	0.6986
cg03278811	6	108883330	F	Body	0.005723	0.02994	1.69e-05	0.8484	-0.02243	0.02759	0.0003049	0.4162	0.02565	0.03052	0.0003569	0.4007	0.0208	0.03035	0.0002258	0.4933
cg08792630	6	108883909	R	Body	-0.03475	0.03259	0.0005257	0.2864	-0.0239	0.03005	0.0002918	0.4264	0.01215	0.03344	6.67e-05	0.7164	0.01027	0.03324	4.59e-05	0.7575
cg13789303	6	108886681	R	Body	0.004287	0.03242	8.09e-06	0.8948	0.004038	0.02982	8.45e-06	0.8923	0.00477	0.03364	1.02e-05	0.8873	0.002836	0.0326	3.64e-06	0.9307
cg01287079	6	108888941	F	Body	-0.007172	0.03313	2.17e-05	0.8286	-0.03513	0.03048	0.0006123	0.2492	-0.04759	0.03377	0.001003	0.1589	-0.04745	0.03333	0.0009738	0.1547
cg08345465	6	108901318	F	Body	-0.02071	0.03334	0.0001784	0.5346	-0.01154	0.03063	6.54e-05	0.7065	0.01774	0.0337	0.0001399	0.5987	0.01173	0.03366	5.84e-05	0.7275
cg16370720	6	108907710	F	Body	-0.05947	0.03294	0.001505	0.07119	-0.01362	0.03045	9.23e-05	0.6546	-0.02419	0.0341	0.0002543	0.4781	-0.01417	0.03349	8.61e-05	0.6722
cg09377088	6	108910284	F	Body	-0.05537	0.03246	0.001344	0.08818	-0.06598	0.02984	0.00225	0.02715	-0.03887	0.03334	0.0006864	0.2438	-0.02482	0.03281	0.0002752	0.4494
cg01853974	6	108913164	F	Body	0.02432	0.03317	0.0002486	0.4635	0.000181	0.03039	1.64e-08	0.9952	0.008223	0.03318	3.1e-05	0.8043	0.00613	0.03353	1.61e-05	0.8549
cg07580479	6	108918822	F	Body	0.03524	0.03361	0.0005082	0.2945	0.01194	0.03093	6.87e-05	0.6996	-0.00155	0.03442	1.02e-06	0.9641	0.008285	0.03416	2.83e-05	0.8084
cg03944099	6	108928210	F	Body	-0.09289	0.0327	0.00372	0.004539	-0.08289	0.03009	0.003489	0.005919	-0.09336	0.03372	0.00386	0.005675	-0.08097	0.03313	0.002864	0.01461
cg21184115	6	108931012	F	Body	-0.00245	0.03295	2.56e-06	0.9407	-0.01691	0.03029	0.0001438	0.5766	0.007864	0.03383	2.73e-05	0.8162	0.01256	0.0332	6.89e-05	0.7052
cg19484481	6	108945312	F	Body	0.02134	0.03137	0.000214	0.4964	0.01159	0.02883	7.45e-05	0.6878	0.0269	0.03156	0.0003671	0.394	0.04905	0.0313	0.00118	0.1172
cg26099570	6	108950140	F	Body	-0.009903	0.03291	4.19e-05	0.7635	-0.007275	0.03023	2.67e-05	0.8098	-0.02377	0.0334	0.0002559	0.4767	-0.01558	0.03306	0.0001069	0.6374
cg05601201	6	108956898	R	Body	0.02544	0.03294	0.0002758	0.44	0.02223	0.03029	0.0002484	0.463	0.002304	0.0335	2.39e-06	0.9452	6.61e-06	0.03324	1.9e-11	0.9998
cg06211904	6	108960152	R	Body	0.008617	0.0337	3.02e-05	0.7982	0.02657	0.03099	0.000339	0.3913	0.02739	0.0342	0.000324	0.4233	0.03156	0.03388	0.0004172	0.3517
cg05158165	6	108965753	R	Body	0.007141	0.03335	2.12e-05	0.8305	0.009795	0.03065	4.71e-05	0.7493	0.008214	0.03424	2.91e-05	0.8105	0.0282	0.03374	0.000336	0.4033
cg04855107	6	108971457	R	Body	-0.03409	0.0326	0.0005054	0.2959	-0.05741	0.02997	0.00169	0.05554	-0.02554	0.03369	0.0002902	0.4486	-0.03435	0.03295	0.0005224	0.2973
cg09930398	6	108974116	F	Body	0.02378	0.03087	0.0002744	0.4412	-0.006432	0.02842	2.36e-05	0.821	0.008313	0.03162	3.49e-05	0.7927	0.007838	0.0311	3.05e-05	0.8011
cg12801619	6	108976918	R	Body	-0.08081	0.03371	0.002652	0.01659	-0.07588	0.03101	0.002755	0.01447	-0.09529	0.03438	0.003868	0.005624	-0.0706	0.03398	0.002072	0.03787
cg14618923	6	108978075	F	Body	-0.0326	0.03267	0.0004604	0.3185	-0.01547	0.03003	0.0001224	0.6065	-0.006857	0.03315	2.16e-05	0.8361	-0.004454	0.03281	8.87e-06	0.892
cg15283498	6	108981550	R	Body	-0.02991	0.03273	0.0003861	0.3609	-0.00154	0.03016	1.2e-06	0.9593	0.001537	0.03349	1.07e-06	0.9634	0.01561	0.03298	0.0001078	0.636
cg11940381	6	108983311	R	Body	-0.08593	0.03254	0.003216	0.008321	-0.06285	0.02995	0.002027	0.03599	-0.06919	0.03371	0.002124	0.04025	-0.09118	0.0324	0.003795	0.004934
cg16404145	6	108984834	F	Body	-0.04359	0.03254	0.0008292	0.1806	-0.05271	0.02992	0.001429	0.07832	-0.03245	0.03354	0.0004726	0.3335	-0.01561	0.03262	0.0001102	0.6322
cg15944966	6	108985200	R	Body	-0.03684	0.03239	0.000598	0.2555	-0.0247	0.02982	0.0003162	0.4077	-0.02617	0.03312	0.0003154	0.4295	-0.02646	0.03283	0.0003125	0.4203
cg05008218	6	108985298	F	Body	-0.0405	0.03386	0.0006615	0.2317	-0.04982	0.03113	0.00118	0.1097	-0.02955	0.03492	0.0003617	0.3975	-0.03555	0.03421	0.0005192	0.2988
cg09865955	6	108986763	F	3'UTR	0.02377	0.03296	0.0002406	0.4708	-0.06608	0.03026	0.002194	0.02911	-0.02645	0.03298	0.0003248	0.4227	0.0339	0.03271	0.0005165	0.3001
cg06636172	6	108987835	F	3'UTR	0.0004686	0.03274	9.47e-08	0.9886	-0.01258	0.03007	8.08e-05	0.6756	0.005369	0.03378	1.28e-05	0.8737	0.001953	0.03318	1.67e-06	0.9531
cg21434327	6	108993153	F	3'UTR	-0.01997	0.03368	0.0001625	0.5533	-0.01461	0.03098	0.0001026	0.6372	-0.009627	0.03432	3.98e-05	0.7791	-0.008335	0.03395	2.9e-05	0.8061
