# Supplementary material for: Association of FOXO3 Blood DNA Methylation with Cancer Risk, Cancer Survival, and Mortality
Source: Cells. 2021 Dec 1;10(12):3384. doi: 10.3390/cells10123384 (PMC8699522; doi:10.3390/cells10123384)
Supplement: Supplementary file 1 [file cells-10-03384-s001.zip › cells-1458154-supplementary - final/supplementary.files/TableS4.xlsx]

## Sheet: Overall
Table S4: Associations between methylation values at the 45 CpGs in FOXO3 and risk of cancer overall or specific type.
CpG	CHR	MAPINFO	Strand	UCSC_RefGene_Group	Model 1.1				Model 1.2
					OR	95% CI		P	OR	95% CI		P
cg09377088	6	108910284	F	Body	0.878544	0.795588	0.970149	0.0105025	0.882883	0.798537	0.976138	0.0150414
cg03278811	6	108883330	F	Body	1.17283	1.03779	1.32543	0.0106381	1.17099	1.03575	1.32388	0.0117018
cg13789303	6	108886681	R	Body	0.916007	0.854264	0.982214	0.0137394	0.911579	0.849653	0.97802	0.00990392
cg08494708	6	108881870	F	TSS200	1.08785	1.00853	1.17341	0.029276	1.10259	1.02099	1.19071	0.0127957
cg05601201	6	108956898	R	Body	1.06709	1.00621	1.13165	0.0302826	1.07035	1.00841	1.13608	0.0253832
cg12664806	6	108882981	F	1stExon	0.90256	0.814903	0.999645	0.0492081	0.897237	0.809492	0.994493	0.0389101
cg11940381	6	108983311	R	Body	0.942066	0.886207	1.00145	0.0556659	0.937675	0.881726	0.997174	0.040351
cg04855107	6	108971457	R	Body	0.944584	0.887803	1.005	0.0714876	0.939302	0.882148	1.00016	0.0505833
cg15375327	6	108880359	F	TSS1500	1.05581	0.995151	1.12018	0.0720241	1.05548	0.994247	1.12047	0.076602
cg15283498	6	108981550	R	Body	0.962982	0.912613	1.01613	0.168783	0.964696	0.913852	1.01837	0.193227
cg16404145	6	108984834	F	Body	0.958996	0.902876	1.0186	0.173559	0.955975	0.899483	1.01602	0.147421
cg14618923	6	108978075	F	Body	0.963531	0.910194	1.01999	0.201034	0.965337	0.911479	1.02238	0.228432
cg19484481	6	108945312	F	Body	1.03481	0.981186	1.09136	0.207552	1.03294	0.979133	1.0897	0.235104
cg07580479	6	108918822	F	Body	0.969971	0.919198	1.02355	0.266385	0.96639	0.915471	1.02014	0.215748
cg03861593	6	108881876	F	TSS200	0.967222	0.911324	1.02655	0.272533	0.97252	0.915952	1.03258	0.36211
cg06636172	6	108987835	F	3'UTR	1.04062	0.96403	1.12329	0.307373	1.04959	0.971673	1.13376	0.21876
cg06211904	6	108960152	R	Body	0.97293	0.922805	1.02578	0.309197	0.978202	0.92745	1.03173	0.417495
cg21434327	6	108993153	F	3'UTR	0.967825	0.908388	1.03115	0.311855	0.971549	0.911462	1.0356	0.375552
cg08345465	6	108901318	F	Body	0.973264	0.922748	1.02655	0.318989	0.969588	0.918767	1.02322	0.260873
cg09865955	6	108986763	F	3'UTR	0.976113	0.926359	1.02854	0.365057	0.979403	0.929035	1.0325	0.439749
cg05158165	6	108965753	R	Body	1.02748	0.96662	1.09217	0.384202	1.02397	0.962781	1.08904	0.451206
cg23204345	6	108882184	R	5'UTR	1.02789	0.965185	1.09466	0.391719	1.03585	0.971852	1.10407	0.279023
cg01853974	6	108913164	F	Body	1.02368	0.967503	1.08312	0.416377	1.02828	0.971377	1.08852	0.336981
cg15944966	6	108985200	R	Body	1.02453	0.961812	1.09133	0.452155	1.01993	0.95682	1.0872	0.544813
cg09048084	6	108881022	R	TSS200	1.02336	0.961469	1.08923	0.468167	1.02573	0.963143	1.09238	0.429047
cg03823154	6	108879922	F	TSS1500	1.01976	0.960565	1.08259	0.521379	1.02627	0.966125	1.09015	0.40008
cg03944099	6	108928210	F	Body	1.01884	0.961215	1.07991	0.529864	1.01767	0.959581	1.07927	0.559204
cg01287079	6	108888941	F	Body	0.978346	0.900649	1.06275	0.604085	0.979577	0.901083	1.06491	0.628234
cg08792630	6	108883909	R	Body	1.02804	0.921434	1.14699	0.620503	1.01473	0.908821	1.13297	0.794912
cg10306079	6	108880961	F	TSS200	0.986693	0.932639	1.04388	0.641189	0.987389	0.93281	1.04516	0.661794
cg05008218	6	108985298	F	Body	1.01112	0.956959	1.06834	0.693843	1.00439	0.950242	1.06163	0.876855
cg19861329	6	108881880	F	TSS200	0.98916	0.933714	1.0479	0.711144	0.988764	0.932992	1.04787	0.702881
cg09930398	6	108974116	F	Body	1.00993	0.957624	1.06509	0.715783	1.00791	0.955115	1.06363	0.773985
cg09517077	6	108880982	F	TSS200	1.01295	0.944718	1.08611	0.717642	1.0152	0.946175	1.08927	0.674502
cg06967118	6	108879610	R	TSS1500	1.0101	0.953482	1.07008	0.732752	1.01606	0.958424	1.07717	0.592761
cg14310890	6	108881016	R	TSS200	0.988794	0.92316	1.05909	0.747774	0.995792	0.929033	1.06735	0.905205
cg23709117	6	108882119	F	5'UTR	1.00945	0.942275	1.08141	0.788987	1.01513	0.946843	1.08833	0.672617
cg26019258	6	108880989	F	TSS200	1.00648	0.948835	1.06762	0.830121	1.01858	0.959449	1.08136	0.546236
cg21184115	6	108931012	F	Body	1.00492	0.952904	1.05978	0.856258	0.997758	0.945677	1.05271	0.934585
cg12416929	6	108882205	R	5'UTR	0.993222	0.900221	1.09583	0.892152	0.995715	0.901898	1.09929	0.932218
cg16370720	6	108907710	F	Body	1.00309	0.950185	1.05894	0.911206	1.00184	0.94874	1.05792	0.94721
cg26099570	6	108950140	F	Body	0.996936	0.942695	1.0543	0.914382	0.993695	0.939271	1.05127	0.825816
cg12801619	6	108976918	R	Body	0.997639	0.945984	1.05211	0.930555	0.999317	0.946972	1.05456	0.980142
cg02060698	6	108881455	R	TSS1500	1.00155	0.941393	1.06554	0.961007	0.999673	0.939039	1.06422	0.991817
cg17753496	6	108881018	R	TSS200	1.00062	0.948912	1.05514	0.981798	1.00523	0.952673	1.06069	0.848896

## Sheet: Breast
CpG	Model 1.1				Model 1.2
	OR	95% CI		P	OR	95% CI		P
cg15375327	1.21334	1.00474	1.46524	0.0445321	1.20482	0.995609	1.45799	0.0555251
cg09517077	1.18517	0.9999	1.40477	0.0501345	1.19305	1.00471	1.4167	0.0440553
cg12801619	0.870241	0.74685	1.01402	0.0748249	0.856395	0.732118	1.00177	0.0526368
cg05008218	1.1438	0.977583	1.33827	0.0935474	1.16698	0.994457	1.36944	0.0585081
cg03823154	1.16007	0.969557	1.38801	0.104762	1.17311	0.977104	1.40844	0.0869612
cg06636172	1.15134	0.962619	1.37706	0.122863	1.16595	0.96984	1.40171	0.10225
cg06211904	0.886142	0.758892	1.03473	0.12643	0.880092	0.75158	1.03058	0.112744
cg12416929	1.16738	0.939791	1.45009	0.161894	1.16537	0.935016	1.45247	0.173205
cg04855107	0.889225	0.74263	1.06476	0.201493	0.904892	0.753904	1.08612	0.283271
cg03278811	1.2373	0.887812	1.72438	0.208636	1.21099	0.865634	1.69412	0.263741
cg09865955	1.10412	0.939205	1.29799	0.230124	1.09554	0.929414	1.29136	0.276808
cg21434327	0.898634	0.754069	1.07091	0.232337	0.896701	0.749504	1.07281	0.233344
cg08792630	1.1886	0.891742	1.58429	0.238613	1.19814	0.89543	1.60317	0.223755
cg03944099	1.09531	0.932069	1.28715	0.268886	1.10679	0.938223	1.30564	0.228763
cg09930398	0.919491	0.781403	1.08198	0.312048	0.910273	0.770126	1.07593	0.270431
cg07580479	0.922785	0.788195	1.08036	0.317774	0.922005	0.785631	1.08205	0.320052
cg19484481	1.07786	0.921596	1.26062	0.34812	1.08305	0.923274	1.27047	0.327242
cg09377088	1.11576	0.873495	1.42521	0.380477	1.15869	0.899524	1.49252	0.254191
cg05158165	0.926821	0.781163	1.09964	0.383671	0.913097	0.767335	1.08655	0.305585
cg21184115	1.07432	0.91339	1.2636	0.386595	1.08391	0.918391	1.27925	0.340585
cg26019258	0.935771	0.797963	1.09738	0.414089	0.94666	0.805042	1.11319	0.507337
cg14618923	0.932243	0.782623	1.11047	0.431831	0.915026	0.765344	1.09398	0.329865
cg11940381	0.943209	0.788631	1.12809	0.522028	0.934102	0.777591	1.12211	0.466258
cg15283498	0.958185	0.820698	1.1187	0.588841	0.974206	0.83153	1.14136	0.746362
cg15944966	0.963274	0.810872	1.14432	0.670244	0.950902	0.797465	1.13386	0.574985
cg14310890	1.03961	0.851214	1.2697	0.70335	1.04292	0.851172	1.27786	0.68518
cg19861329	1.0298	0.878111	1.2077	0.717947	0.999575	0.849573	1.17606	0.995916
cg12664806	0.954332	0.727464	1.25195	0.735734	0.935799	0.708554	1.23592	0.640125
cg09048084	1.02276	0.880496	1.18801	0.768364	1.03847	0.892225	1.20868	0.625959
cg10306079	0.975876	0.82927	1.1484	0.768752	0.973636	0.823835	1.15068	0.753943
cg26099570	1.02174	0.869569	1.20054	0.793784	1.00922	0.857302	1.18806	0.912197
cg03861593	0.979741	0.830413	1.15592	0.808327	0.985418	0.832921	1.16583	0.86403
cg08345465	0.983231	0.842732	1.14715	0.829803	0.988193	0.843675	1.15747	0.882944
cg16370720	1.01596	0.876536	1.17757	0.833452	1.02408	0.880964	1.19045	0.756677
cg23204345	1.01726	0.844518	1.22535	0.856938	0.994264	0.823988	1.19973	0.952139
cg13789303	1.01647	0.84236	1.22658	0.864662	1.01612	0.839969	1.22921	0.869225
cg17753496	1.01383	0.862052	1.19233	0.868148	1.03938	0.881416	1.22565	0.646078
cg01853974	1.01467	0.847423	1.21491	0.87412	1.0086	0.839206	1.21218	0.927278
cg08494708	1.01851	0.802087	1.29333	0.880376	1.0175	0.798517	1.29654	0.8884
cg23709117	0.988041	0.823546	1.18539	0.896969	0.993815	0.825799	1.19602	0.947652
cg01287079	1.01161	0.820858	1.24668	0.913796	1.02342	0.828082	1.26484	0.830358
cg02060698	1.00693	0.839022	1.20843	0.940885	1.01379	0.842577	1.21979	0.884624
cg06967118	0.997883	0.844413	1.17925	0.980157	0.996365	0.839703	1.18226	0.96672
cg16404145	1.00124	0.85335	1.17476	0.987879	1.00943	0.857996	1.18758	0.909928
Note: the methylation values at cg05601201 for Breast cancer study are all NA, so no result for this CpG.

## Sheet: Colorectal
CpG	Model 1.1				Model 1.2
	OR	95% CI		P	OR	95% CI		P
cg06211904	0.882613	0.796184	0.978424	0.017559	0.892034	0.803177	0.990721	0.0328351
cg10306079	0.876527	0.784218	0.979701	0.0202779	0.883842	0.7887	0.990462	0.033596
cg09517077	0.879019	0.782533	0.987402	0.0297293	0.877162	0.777928	0.989055	0.0323851
cg15944966	1.15465	1.01085	1.3189	0.0340923	1.12436	0.981669	1.2878	0.0904978
cg03944099	1.13895	1.00845	1.28634	0.036134	1.12853	0.996566	1.27798	0.0566825
cg09377088	0.815246	0.670263	0.99159	0.0409046	0.823238	0.672756	1.00738	0.0589496
cg06967118	0.894773	0.80337	0.996574	0.0431373	0.897519	0.804082	1.00182	0.0539008
cg03861593	0.903479	0.814154	1.0026	0.0560049	0.910075	0.817846	1.0127	0.0839174
cg14310890	0.889167	0.781532	1.01163	0.0743624	0.912303	0.798968	1.04172	0.175061
cg19484481	1.0986	0.987817	1.2218	0.0829298	1.10705	0.992632	1.23465	0.0676853
cg16370720	1.09054	0.983758	1.20892	0.0992465	1.09219	0.984474	1.2117	0.095992
cg12664806	0.872722	0.721916	1.05503	0.159572	0.844257	0.694733	1.02596	0.0887068
cg21184115	1.07801	0.970517	1.19741	0.161039	1.06074	0.9525	1.18128	0.282925
cg05601201	1.07569	0.966249	1.19753	0.182592	1.05688	0.947467	1.17892	0.321133
cg09930398	1.06973	0.964196	1.18682	0.203387	1.05037	0.94396	1.16877	0.367215
cg07580479	0.935619	0.842223	1.03937	0.214884	0.918817	0.824489	1.02394	0.12553
cg11940381	0.939006	0.841237	1.04814	0.261927	0.931489	0.832266	1.04254	0.216829
cg14618923	0.944245	0.847164	1.05245	0.300001	0.930286	0.83194	1.04026	0.204934
cg01287079	1.07753	0.93311	1.2443	0.309146	1.07022	0.923764	1.23989	0.366099
cg09865955	0.947708	0.85434	1.05128	0.310137	0.959405	0.863091	1.06647	0.442623
cg08345465	0.94768	0.851301	1.05497	0.326074	0.938458	0.840483	1.04785	0.25887
cg05158165	1.05784	0.94553	1.1835	0.326139	1.04216	0.929041	1.16906	0.481146
cg16404145	1.05405	0.944712	1.17604	0.346155	1.04518	0.934521	1.16894	0.438995
cg01853974	1.04788	0.947279	1.15917	0.363756	1.0519	0.948468	1.1666	0.338022
cg19861329	0.953014	0.85885	1.0575	0.364588	0.955676	0.860009	1.06198	0.399538
cg12416929	0.952157	0.849695	1.06697	0.398684	0.946904	0.840723	1.0665	0.368623
cg26019258	0.955406	0.853882	1.069	0.42611	0.977807	0.871259	1.09739	0.703016
cg03278811	0.927065	0.736584	1.1668	0.518697	0.919942	0.724932	1.16741	0.492396
cg17753496	0.970525	0.878617	1.07205	0.55559	0.983424	0.88824	1.08881	0.747584
cg08792630	0.944535	0.777135	1.14799	0.566435	0.914348	0.748904	1.11634	0.379251
cg23709117	0.96852	0.854213	1.09812	0.617648	0.994028	0.873192	1.13159	0.927829
cg12801619	1.01699	0.916744	1.1282	0.750339	1.0094	0.907366	1.1229	0.863404
cg15283498	0.983889	0.889202	1.08866	0.753065	0.999623	0.900959	1.10909	0.994319
cg03823154	1.01597	0.903913	1.14192	0.790461	1.01976	0.90451	1.1497	0.749127
cg23204345	1.01533	0.892552	1.155	0.817009	1.03394	0.904939	1.18133	0.623517
cg13789303	1.01619	0.885056	1.16675	0.819813	1.01244	0.879956	1.16488	0.862776
cg26099570	1.01202	0.906897	1.12933	0.830895	1.00611	0.8997	1.12509	0.915009
cg08494708	1.01129	0.89133	1.1474	0.861634	1.03118	0.905285	1.17458	0.64399
cg15375327	1.01025	0.899129	1.13511	0.863751	1.02148	0.907168	1.15019	0.725651
cg09048084	1.00813	0.901541	1.12733	0.887032	1.02223	0.912035	1.14574	0.705578
cg21434327	1.00814	0.891405	1.14015	0.897307	1.00708	0.888579	1.14139	0.912028
cg02060698	0.996556	0.885519	1.12152	0.954352	1.00363	0.887972	1.13435	0.953756
cg04855107	0.998147	0.887206	1.12296	0.975393	0.996719	0.882978	1.12511	0.957603
cg06636172	0.998678	0.87862	1.13514	0.983849	1.00816	0.883356	1.1506	0.904028
cg05008218	0.999517	0.89133	1.12084	0.993412	0.981271	0.873182	1.10274	0.750856

## Sheet: Gastric
CpG	Model 1.1				Model 1.2
	OR	95% CI		P	OR	95% CI		P
cg14618923	1.40344	1.06629	1.8472	0.0156131	1.41911	1.07049	1.88125	0.0149517
cg16370720	0.800103	0.606517	1.05548	0.114579	0.798802	0.598906	1.06542	0.126329
cg07580479	0.804911	0.614718	1.05395	0.114584	0.805296	0.607529	1.06744	0.132054
cg09377088	0.672095	0.404651	1.1163	0.124792	0.688757	0.408692	1.16074	0.16145
cg08345465	1.20424	0.944232	1.53584	0.134245	1.18965	0.926926	1.52684	0.172576
cg09517077	1.20091	0.941869	1.53119	0.139715	1.22458	0.955072	1.57015	0.110154
cg23709117	1.26301	0.924513	1.72545	0.142408	1.24246	0.900033	1.71516	0.186935
cg06211904	1.15049	0.911451	1.45221	0.238116	1.18819	0.932639	1.51377	0.162846
cg06636172	0.718141	0.391732	1.31653	0.284317	0.682314	0.362365	1.28476	0.236445
cg13789303	1.16636	0.870974	1.56193	0.301689	1.14075	0.838297	1.55233	0.402143
cg04855107	0.871221	0.665321	1.14084	0.316284	0.87967	0.667684	1.15896	0.362122
cg12801619	1.13847	0.86866	1.49207	0.347379	1.16229	0.877438	1.53963	0.294424
cg23204345	0.875392	0.662336	1.15698	0.34966	0.855526	0.642474	1.13923	0.285573
cg09930398	0.893339	0.705117	1.13181	0.350141	0.919117	0.721482	1.17089	0.494742
cg03944099	1.11181	0.861454	1.43492	0.415502	1.12928	0.86848	1.46839	0.364166
cg09048084	0.902044	0.698417	1.16504	0.429672	0.899495	0.691004	1.17089	0.431101
cg05601201	1.10088	0.861108	1.40742	0.443172	1.13616	0.874832	1.47554	0.338458
cg08792630	1.17112	0.771752	1.77715	0.457881	1.17783	0.771555	1.79804	0.448245
cg17753496	1.09398	0.856088	1.39799	0.472767	1.08554	0.842577	1.39856	0.525486
cg26019258	0.901343	0.678335	1.19767	0.473855	0.904691	0.678294	1.20665	0.495479
cg15283498	0.925614	0.748151	1.14517	0.476609	0.918879	0.733361	1.15133	0.462176
cg12416929	0.90476	0.680973	1.20209	0.48997	0.887849	0.662082	1.1906	0.426847
cg26099570	1.09323	0.837	1.4279	0.51301	1.16425	0.881917	1.53697	0.283175
cg01853974	1.08284	0.832721	1.40809	0.552559	1.10485	0.844468	1.44552	0.467131
cg10306079	0.923865	0.710266	1.2017	0.554984	0.947483	0.724185	1.23963	0.694017
cg08494708	1.09173	0.799824	1.49016	0.580362	1.12554	0.815317	1.55381	0.472221
cg11940381	1.08045	0.820448	1.42285	0.581687	1.06635	0.801587	1.41858	0.659075
cg09865955	1.06245	0.850221	1.32764	0.594183	1.05448	0.837527	1.32763	0.651726
cg12664806	0.894415	0.590301	1.35521	0.598671	0.892631	0.584116	1.3641	0.59962
cg05158165	0.940035	0.709664	1.24519	0.666378	0.932937	0.700584	1.24235	0.634777
cg15944966	1.07008	0.786039	1.45676	0.666945	1.03371	0.746947	1.43057	0.841479
cg03823154	1.05796	0.817312	1.36946	0.668731	1.04858	0.808029	1.36074	0.721267
cg19861329	1.05195	0.832094	1.32989	0.672036	1.0316	0.813942	1.30747	0.796922
cg05008218	0.949491	0.74553	1.20925	0.67444	0.978655	0.762571	1.25597	0.865397
cg01287079	0.930718	0.614226	1.41029	0.734905	0.936232	0.615309	1.42454	0.758325
cg02060698	1.04534	0.801714	1.363	0.743258	1.05827	0.805847	1.38976	0.683756
cg21434327	0.946635	0.671709	1.33409	0.754059	1.01936	0.715512	1.45224	0.915429
cg19484481	1.03766	0.810097	1.32914	0.769796	1.06427	0.825651	1.37186	0.630586
cg16404145	0.95472	0.693807	1.31375	0.776031	0.934242	0.670898	1.30095	0.687221
cg06967118	1.02942	0.802912	1.31982	0.819121	1.01314	0.787048	1.30419	0.919265
cg21184115	1.01689	0.795498	1.29989	0.893667	1.01689	0.788957	1.31068	0.897059
cg03861593	0.986384	0.73937	1.31592	0.92573	1.02174	0.755232	1.38228	0.889102
cg15375327	0.987133	0.749681	1.2998	0.926501	0.976812	0.73692	1.2948	0.870388
cg03278811	1.02109	0.584074	1.7851	0.941615	1.04441	0.593705	1.83725	0.88016
cg14310890	1.00294	0.785179	1.28109	0.981254	0.990889	0.770013	1.27512	0.943293

## Sheet: Kidney
CpG	Model 1.1				Model 1.2
	OR	95% CI		P	OR	95% CI		P
cg01853974	0.582469	0.423976	0.800209	0.000851698	0.580237	0.407056	0.827099	0.00261643
cg19861329	1.38506	1.04129	1.84233	0.0252266	1.45437	1.0588	1.99773	0.020737
cg05158165	1.45469	1.0362	2.04218	0.030354	1.39403	0.968357	2.00683	0.0739385
cg26099570	0.756072	0.569176	1.00434	0.0535946	0.760535	0.561376	1.03035	0.0772334
cg23204345	0.78555	0.610382	1.01099	0.060784	0.790513	0.607714	1.0283	0.0797745
cg16404145	0.794566	0.606094	1.04165	0.0959911	0.818033	0.612692	1.09219	0.173205
cg26019258	0.804009	0.618069	1.04589	0.104028	0.80873	0.613572	1.06596	0.131905
cg09048084	1.23937	0.949175	1.6183	0.114858	1.33447	0.985621	1.80678	0.0620018
cg10306079	1.20029	0.927501	1.55332	0.165185	1.30478	0.976762	1.74296	0.0717331
cg14310890	0.837333	0.632914	1.10778	0.213791	0.825318	0.612069	1.11287	0.208102
cg09865955	0.846829	0.64361	1.11422	0.235033	0.751769	0.546207	1.03469	0.0799966
cg09517077	0.848131	0.645935	1.11362	0.235833	0.82308	0.61518	1.10124	0.189947
cg12416929	0.861166	0.66818	1.10989	0.248259	0.858086	0.653593	1.12656	0.270479
cg21434327	1.18433	0.881315	1.59154	0.261844	1.22163	0.874488	1.70657	0.240533
cg03944099	0.867892	0.67538	1.11528	0.26816	0.866907	0.666195	1.12809	0.287803
cg13789303	1.19503	0.864488	1.65196	0.280803	1.23445	0.868747	1.75411	0.239984
cg09377088	1.34815	0.782905	2.32149	0.281331	1.24055	0.695982	2.21122	0.464807
cg21184115	0.884352	0.690486	1.13265	0.330351	0.818002	0.621436	1.07674	0.151957
cg07580479	1.13717	0.875946	1.47628	0.334398	1.18688	0.891253	1.58056	0.2411
cg06636172	0.844132	0.58779	1.21227	0.358839	0.798599	0.542727	1.1751	0.253789
cg01287079	0.817105	0.52982	1.26016	0.360818	0.787589	0.493702	1.25642	0.316323
cg15283498	1.12185	0.872298	1.44279	0.370432	1.05769	0.808033	1.38448	0.683058
cg11940381	1.1146	0.83607	1.48593	0.459566	1.22772	0.890474	1.6927	0.210555
cg03278811	0.83672	0.51667	1.35503	0.468604	0.893673	0.532663	1.49935	0.670253
cg15375327	1.09325	0.851815	1.40313	0.483761	1.02313	0.767095	1.36463	0.876321
cg08345465	1.08869	0.845386	1.40201	0.510257	1.06874	0.808329	1.41304	0.640812
cg09930398	0.919507	0.713036	1.18577	0.517787	0.892525	0.679001	1.1732	0.415067
cg15944966	1.08673	0.81111	1.456	0.577345	1.03212	0.754221	1.41242	0.843394
cg05008218	1.07191	0.830278	1.38387	0.594147	1.08524	0.82452	1.4284	0.559539
cg06211904	1.0577	0.81989	1.36449	0.665943	1.07225	0.8173	1.40673	0.614562
cg08792630	0.898324	0.551435	1.46343	0.66673	0.853037	0.503293	1.44582	0.554885
cg06967118	0.946167	0.718393	1.24616	0.693722	0.949493	0.70413	1.28036	0.734032
cg14618923	1.05032	0.811311	1.35975	0.709377	1.15378	0.868649	1.53251	0.323308
cg19484481	0.955869	0.753784	1.21213	0.709563	0.994535	0.77583	1.27489	0.965504
cg03861593	1.05127	0.80362	1.37523	0.715263	1.0842	0.814679	1.44289	0.5793
cg08494708	0.946925	0.699263	1.2823	0.724435	0.909885	0.64866	1.27631	0.584413
cg12801619	0.958316	0.747065	1.22931	0.737546	1.00628	0.74458	1.35997	0.967481
cg23709117	1.04193	0.795534	1.36464	0.76543	1.05677	0.792488	1.40919	0.706878
cg03823154	0.966131	0.748061	1.24777	0.791788	1.0505	0.788115	1.40023	0.736887
cg05601201	1.03363	0.806735	1.32434	0.793635	1.10279	0.839542	1.44857	0.481996
cg17753496	1.03219	0.792933	1.34364	0.813832	0.996047	0.75219	1.31896	0.977946
cg02060698	0.975816	0.753606	1.26355	0.852687	0.953452	0.724626	1.25454	0.733535
cg04855107	0.990845	0.743284	1.32086	0.950001	1.05342	0.777664	1.42695	0.736828
cg16370720	0.994785	0.765795	1.29225	0.968753	1.07863	0.811026	1.43454	0.602868
cg12664806	0.999789	0.669855	1.49223	0.999177	0.939267	0.615706	1.43286	0.771225

## Sheet: Lung
CpG	Model 1.1				Model 1.2
	OR	95% CI		P	OR	95% CI		P
cg06967118	1.269	1.06107	1.51767	0.00907393	1.32155	1.0902	1.602	0.00451748
cg09377088	0.665432	0.483791	0.91527	0.012269	0.642508	0.461435	0.894637	0.00881491
cg17753496	0.826154	0.706377	0.966241	0.0168625	0.810202	0.687576	0.954699	0.0119498
cg03278811	1.42409	0.981868	2.06548	0.0623903	1.55973	1.05089	2.31494	0.0273596
cg06636172	0.808084	0.641987	1.01715	0.0695102	0.817695	0.646062	1.03493	0.094058
cg21434327	1.1647	0.97083	1.39728	0.100742	1.16582	0.965086	1.40831	0.111529
cg12416929	1.1559	0.963428	1.38684	0.118986	1.16594	0.960136	1.41585	0.121284
cg16404145	0.880536	0.737209	1.05173	0.160449	0.873506	0.728351	1.04759	0.14469
cg01287079	0.8616	0.675699	1.09865	0.229641	0.856765	0.66409	1.10534	0.234284
cg08792630	0.846776	0.639204	1.12175	0.246378	0.86078	0.643753	1.15097	0.311836
cg07580479	1.09384	0.926675	1.29115	0.289156	1.0835	0.913229	1.28552	0.357891
cg08494708	1.12569	0.903462	1.40259	0.29134	1.12625	0.899105	1.41078	0.300887
cg15944966	1.10048	0.919998	1.31636	0.29482	1.06303	0.883557	1.27895	0.517106
cg23204345	0.926581	0.777638	1.10405	0.393744	0.910928	0.759766	1.09217	0.313606
cg08345465	1.06811	0.915391	1.24632	0.40258	1.07858	0.919271	1.26549	0.353587
cg05158165	1.07061	0.893112	1.28338	0.460702	1.10278	0.913193	1.33172	0.309402
cg06211904	1.06173	0.903009	1.24834	0.468444	1.00866	0.852384	1.19358	0.920075
cg03823154	1.06348	0.898987	1.25806	0.472847	1.02309	0.858104	1.2198	0.799167
cg03861593	1.06415	0.896867	1.26264	0.476117	1.0734	0.899988	1.28023	0.430768
cg03944099	0.937784	0.784498	1.12102	0.480551	0.955615	0.794285	1.14971	0.630365
cg02060698	1.06164	0.893288	1.26171	0.497161	1.08225	0.902802	1.29736	0.392819
cg16370720	0.943726	0.798274	1.11568	0.497641	0.93137	0.784714	1.10543	0.416037
cg15375327	1.05927	0.896496	1.25159	0.498789	1.05212	0.88459	1.25137	0.565879
cg21184115	1.05683	0.900095	1.24085	0.499784	1.05014	0.892627	1.23544	0.555168
cg26099570	1.05706	0.897024	1.24564	0.507656	1.04338	0.87953	1.23775	0.626118
cg13789303	0.930982	0.753047	1.15096	0.508731	0.936565	0.749873	1.16974	0.563416
cg09517077	0.940389	0.777582	1.13728	0.526297	0.9501	0.780555	1.15647	0.609765
cg01853974	1.05561	0.887741	1.25521	0.540267	1.09778	0.919065	1.31124	0.303473
cg23709117	1.057	0.880714	1.26858	0.551498	1.09299	0.903886	1.32167	0.358929
cg04855107	1.05652	0.868204	1.28568	0.58306	1.06082	0.862798	1.30428	0.575447
cg09865955	1.04189	0.888784	1.22136	0.61285	1.06732	0.905087	1.25863	0.438652
cg14618923	1.04745	0.86882	1.26281	0.626998	1.01839	0.837352	1.23856	0.855229
cg05008218	0.971325	0.819864	1.15077	0.736583	0.96611	0.810446	1.15167	0.700523
cg14310890	1.03045	0.863416	1.22979	0.739595	1.0498	0.873778	1.26128	0.60375
cg26019258	1.02763	0.860615	1.22707	0.763249	0.994024	0.826757	1.19513	0.949161
cg19861329	1.02583	0.858493	1.22578	0.778962	0.985456	0.818964	1.18579	0.87669
cg15283498	0.978659	0.836605	1.14484	0.78748	0.989528	0.839092	1.16694	0.900431
cg09048084	1.02125	0.858159	1.21534	0.81275	1.00227	0.83782	1.199	0.980198
cg12801619	1.01907	0.870548	1.19292	0.814204	1.01108	0.860632	1.18783	0.893335
cg19484481	1.01846	0.863622	1.20106	0.827897	1.0211	0.858027	1.21518	0.814018
cg05601201	1.01768	0.855536	1.21056	0.843104	0.973574	0.811153	1.16852	0.773659
cg10306079	1.00696	0.858553	1.18103	0.93201	1.04396	0.885249	1.23112	0.609135
cg09930398	1.00615	0.848123	1.19363	0.943895	1.03248	0.864504	1.23309	0.724246
cg12664806	1.00685	0.769026	1.31821	0.960423	1.05997	0.799522	1.40525	0.685629
cg11940381	0.999956	0.835498	1.19679	0.999617	1.0063	0.834317	1.21374	0.94762

## Sheet: Prostate
CpG	Model 1.1				Model 1.2
	OR	95% CI		P	OR	95% CI		P
cg03823154	0.881557	0.791436	0.981939	0.021951	0.892506	0.800259	0.995386	0.0410474
cg05601201	1.11362	1.00511	1.23384	0.0396433	1.10828	0.999468	1.22894	0.0511918
cg03944099	0.901577	0.813997	0.998579	0.0468957	0.895228	0.806982	0.993123	0.0365914
cg03278811	1.22689	0.986725	1.5255	0.0658083	1.22387	0.980491	1.52766	0.0741317
cg21434327	0.893736	0.792113	1.0084	0.0681192	0.902909	0.799246	1.02002	0.100705
cg19861329	0.920347	0.829964	1.02057	0.115524	0.925701	0.833782	1.02775	0.147924
cg05158165	1.08745	0.979388	1.20743	0.11643	1.08759	0.978549	1.20879	0.119306
cg13789303	0.901931	0.788933	1.03111	0.130705	0.896464	0.782553	1.02696	0.114946
cg16370720	0.923078	0.830196	1.02635	0.13907	0.919685	0.826172	1.02378	0.125933
cg12664806	0.881108	0.737431	1.05278	0.163421	0.892523	0.745466	1.06859	0.215799
cg09517077	0.914903	0.807246	1.03692	0.1638	0.917288	0.807848	1.04155	0.182898
cg10306079	1.07531	0.970379	1.19159	0.165749	1.06606	0.960687	1.18299	0.228328
cg01287079	0.9123	0.793433	1.04897	0.197508	0.912716	0.792506	1.05116	0.204969
cg09865955	0.937619	0.847387	1.03746	0.212157	0.945318	0.853076	1.04753	0.283059
cg12801619	1.0649	0.96321	1.17733	0.219452	1.06612	0.963612	1.17952	0.2145
cg08494708	1.0825	0.953466	1.22899	0.220909	1.09312	0.961687	1.24252	0.173121
cg14618923	0.942157	0.850926	1.04317	0.251535	0.948203	0.855482	1.05097	0.311039
cg09930398	1.05953	0.958536	1.17117	0.257875	1.05375	0.95226	1.16605	0.310951
cg16404145	0.939887	0.839534	1.05224	0.281872	0.93857	0.83725	1.05215	0.276712
cg06211904	1.05308	0.95676	1.15909	0.290635	1.05883	0.961106	1.1665	0.247252
cg04855107	0.941114	0.83521	1.06045	0.319052	0.932082	0.826091	1.05167	0.253468
cg21184115	0.950535	0.859959	1.05065	0.320751	0.947961	0.85693	1.04866	0.299498
cg08792630	0.909235	0.748824	1.10401	0.336649	0.905607	0.744824	1.1011	0.320112
cg15283498	0.95397	0.866113	1.05074	0.339104	0.946482	0.858527	1.04345	0.269027
cg17753496	1.0445	0.94544	1.15393	0.391801	1.0415	0.94152	1.1521	0.429706
cg03861593	1.04219	0.936855	1.15937	0.447173	1.05005	0.943031	1.16921	0.373224
cg08345465	0.962427	0.869365	1.06545	0.460458	0.963755	0.870082	1.06751	0.479148
cg11940381	0.96021	0.861286	1.0705	0.464206	0.95849	0.858902	1.06963	0.448789
cg05008218	1.03702	0.935294	1.14981	0.490162	1.03284	0.930616	1.14628	0.543444
cg14310890	0.960882	0.851621	1.08416	0.51704	0.967827	0.857265	1.09265	0.597241
cg23204345	1.04111	0.920311	1.17777	0.522006	1.04483	0.922353	1.18357	0.490579
cg23709117	0.963939	0.855684	1.08589	0.54567	0.971086	0.861256	1.09492	0.631851
cg09377088	1.06155	0.873615	1.28992	0.547942	1.03475	0.849436	1.26048	0.734432
cg06636172	1.04398	0.895342	1.2173	0.582824	1.05584	0.904357	1.23269	0.491674
cg07580479	0.97656	0.883032	1.07999	0.644239	0.970041	0.876246	1.07388	0.55771
cg15375327	0.978012	0.878593	1.08868	0.684382	0.982926	0.882387	1.09492	0.75443
cg06967118	1.02132	0.920925	1.13266	0.689446	1.02704	0.924964	1.14039	0.617367
cg19484481	0.98771	0.894377	1.09078	0.807099	0.986464	0.892545	1.09027	0.789482
cg02060698	0.986891	0.881412	1.10499	0.819024	0.986083	0.879339	1.10579	0.81053
cg26099570	1.01155	0.914202	1.11926	0.82401	0.99825	0.901432	1.10547	0.973154
cg09048084	1.01122	0.904705	1.13029	0.844178	1.01374	0.905517	1.13489	0.812748
cg12416929	0.991066	0.885621	1.10907	0.875755	0.988957	0.882686	1.10802	0.848174
cg15944966	1.00583	0.895398	1.12989	0.92191	1.01094	0.898846	1.13702	0.855987
cg01853974	0.995229	0.901764	1.09838	0.924277	0.993726	0.899746	1.09752	0.901188
cg26019258	0.998676	0.89808	1.11054	0.98048	1.00644	0.904219	1.12023	0.906422

## Sheet: Urothelial
CpG	Model 1.1				Model 1.2
	OR	95% CI		P	OR	95% CI		P
cg08345465	0.847397	0.730652	0.982797	0.0285676	0.85095	0.730274	0.991566	0.0385919
cg15944966	0.827895	0.697815	0.982223	0.0303387	0.812706	0.681044	0.969821	0.0214602
cg09377088	0.685111	0.486358	0.965086	0.0305219	0.690849	0.48112	0.992003	0.0451283
cg13789303	0.800525	0.650186	0.985627	0.0360485	0.804475	0.648246	0.998356	0.0482798
cg03823154	1.15298	0.98852	1.34479	0.0698451	1.13297	0.96409	1.33143	0.129544
cg09517077	1.15884	0.975183	1.37709	0.0940289	1.19522	0.999149	1.42978	0.0510986
cg12416929	0.881198	0.758624	1.02358	0.0979195	0.888899	0.761705	1.03733	0.134975
cg08494708	1.14503	0.962707	1.36189	0.125899	1.18728	0.988229	1.42642	0.0667288
cg21184115	0.892117	0.770349	1.03313	0.127353	0.873074	0.750755	1.01532	0.0779806
cg26099570	0.90139	0.781813	1.03926	0.152804	0.914225	0.787466	1.06139	0.238946
cg12664806	0.838972	0.654302	1.07576	0.166293	0.820851	0.633893	1.06295	0.134385
cg15283498	0.909729	0.788132	1.05009	0.196238	0.91823	0.792175	1.06434	0.257516
cg06967118	1.1054	0.948914	1.28769	0.198209	1.11733	0.956564	1.30511	0.161606
cg05008218	0.904422	0.774475	1.05617	0.204301	0.885031	0.754747	1.03781	0.132782
cg05158165	0.913709	0.779058	1.07163	0.267239	0.900201	0.759769	1.06659	0.22437
cg04855107	0.91473	0.770404	1.08609	0.309015	0.904747	0.755612	1.08332	0.276073
cg14618923	0.930286	0.808347	1.07062	0.313426	0.95821	0.827838	1.10911	0.567267
cg07580479	1.07842	0.929007	1.25187	0.321103	1.0564	0.902608	1.2364	0.49429
cg15375327	1.07572	0.930514	1.24358	0.323867	1.0404	0.894031	1.21073	0.60868
cg09865955	0.931152	0.807017	1.07438	0.328491	0.93453	0.806145	1.08336	0.36916
cg19484481	1.07394	0.927768	1.24314	0.33928	1.113	0.957005	1.29441	0.164666
cg23204345	1.07916	0.920771	1.2648	0.346854	1.09212	0.924127	1.29065	0.301112
cg16370720	1.07841	0.914201	1.27212	0.370431	1.09888	0.923615	1.3074	0.287495
cg11940381	0.933818	0.792249	1.10068	0.41432	0.938302	0.792217	1.11133	0.460798
cg10306079	1.05141	0.911644	1.2126	0.490929	1.04706	0.901165	1.21658	0.548041
cg21434327	0.94508	0.804646	1.11002	0.491317	0.92571	0.782879	1.0946	0.366622
cg03861593	0.951415	0.818172	1.10636	0.517642	0.964922	0.825562	1.12781	0.653667
cg26019258	0.954539	0.82532	1.10399	0.53071	0.995312	0.852009	1.16272	0.952763
cg05601201	1.04216	0.895683	1.21259	0.5931	1.07754	0.920923	1.26079	0.35137
cg03944099	0.96249	0.822583	1.12619	0.633326	0.943218	0.800168	1.11184	0.48605
cg01853974	0.966868	0.836648	1.11736	0.648025	0.946857	0.815525	1.09934	0.473499
cg16404145	0.967398	0.832341	1.12437	0.665721	0.944167	0.805843	1.10624	0.477198
cg14310890	1.03352	0.887934	1.20298	0.670382	1.04839	0.893126	1.23065	0.563351
cg09048084	1.03364	0.880463	1.21346	0.685989	1.03384	0.873299	1.22389	0.69913
cg03278811	0.934226	0.658801	1.3248	0.702637	0.941256	0.657442	1.34759	0.740907
cg01287079	1.0361	0.855782	1.2544	0.716229	1.014	0.831426	1.23668	0.89079
cg19861329	0.975788	0.84428	1.12778	0.740007	0.973739	0.838977	1.13015	0.726228
cg06211904	0.977398	0.852464	1.12064	0.74319	0.995879	0.86447	1.14726	0.954387
cg02060698	1.0162	0.87696	1.17755	0.830764	1.02902	0.882736	1.19954	0.714621
cg06636172	1.01927	0.843265	1.232	0.843589	1.06841	0.878115	1.29994	0.508488
cg17753496	1.01046	0.8785	1.16225	0.8841	0.994121	0.858238	1.15152	0.93733
cg09930398	1.00465	0.868402	1.16227	0.950271	0.952635	0.816853	1.11099	0.53626
cg23709117	0.995862	0.851831	1.16425	0.958515	0.999545	0.847513	1.17885	0.995685
cg12801619	0.996817	0.866964	1.14612	0.964291	1.02252	0.884917	1.18151	0.762682
cg08792630	1.00365	0.74251	1.35662	0.98112	1.01127	0.740319	1.38139	0.943853

## Sheet: Mature B-cell lymphoma
CpG	Model 1.1				Model 1.2
	OR	95% CI		P	OR	95% CI		P
cg01853974	1.28175	1.10249	1.49014	0.00124026	1.31699	1.12743	1.53842	0.000515504
cg03278811	1.92796	1.27023	2.92627	0.00204578	1.87696	1.22544	2.87489	0.00379745
cg26019258	1.24215	1.06475	1.44912	0.00581747	1.22394	1.0451	1.43339	0.012166
cg06636172	1.25652	1.05086	1.50243	0.0122811	1.28171	1.06546	1.54184	0.00847526
cg13789303	0.782663	0.642469	0.953449	0.0149614	0.783448	0.641726	0.956469	0.0165245
cg09377088	0.667166	0.481483	0.924457	0.0150171	0.644307	0.461503	0.89952	0.00982445
cg12416929	1.19496	1.02369	1.39488	0.0240313	1.1906	1.01839	1.39194	0.0286256
cg17753496	1.14941	0.988046	1.33712	0.071209	1.14142	0.979935	1.32951	0.0892198
cg07580479	1.11075	0.960706	1.28422	0.156028	1.08778	0.938393	1.26095	0.264289
cg05158165	1.126	0.948097	1.33729	0.176208	1.11551	0.93619	1.32918	0.221504
cg12801619	0.907481	0.781281	1.05407	0.203821	0.907293	0.777	1.05943	0.21869
cg19861329	0.910426	0.777025	1.06673	0.245696	0.917532	0.781537	1.07719	0.293023
cg16370720	1.10288	0.931617	1.30563	0.255411	1.11883	0.942599	1.328	0.199153
cg16404145	0.916066	0.787514	1.0656	0.255809	0.905608	0.776483	1.05621	0.206498
cg15944966	1.11263	0.920626	1.34468	0.269475	1.07503	0.882735	1.30923	0.471809
cg11940381	1.09198	0.927259	1.28595	0.291565	1.08193	0.917286	1.27612	0.349833
cg04855107	0.901628	0.740482	1.09784	0.302644	0.892516	0.73136	1.08918	0.26307
cg05008218	0.927988	0.788556	1.09207	0.368296	0.93303	0.790273	1.10157	0.413271
cg09930398	1.06841	0.920265	1.2404	0.384909	1.10722	0.950191	1.29019	0.191822
cg03944099	1.07437	0.90811	1.27106	0.403015	1.07049	0.901632	1.27098	0.436729
cg15375327	1.05878	0.912711	1.22822	0.450815	1.0591	0.911011	1.23126	0.454948
cg06967118	1.0512	0.906135	1.21948	0.509888	1.08105	0.924725	1.26381	0.328093
cg21184115	0.951452	0.816011	1.10937	0.525315	0.9468	0.809792	1.10699	0.493044
cg08792630	1.09273	0.826191	1.44525	0.534208	1.08959	0.817538	1.45217	0.558268
cg06211904	0.953297	0.818225	1.11067	0.539518	0.944714	0.807606	1.1051	0.47717
cg09865955	0.956826	0.82759	1.10624	0.551088	0.940394	0.809614	1.0923	0.421166
cg23204345	1.04778	0.897529	1.22319	0.554509	1.06239	0.907667	1.24348	0.451093
cg14618923	0.959817	0.830331	1.1095	0.57911	0.953469	0.822938	1.1047	0.525866
cg15283498	0.960865	0.831136	1.11084	0.589569	0.964314	0.831276	1.11864	0.631406
cg08494708	1.0497	0.874232	1.26038	0.603263	1.05602	0.877008	1.27158	0.56518
cg21434327	0.956924	0.807309	1.13427	0.611743	0.936123	0.786388	1.11437	0.457923
cg02060698	0.962892	0.826235	1.12215	0.628236	0.957838	0.819901	1.11898	0.58715
cg01287079	1.03837	0.851838	1.26574	0.70939	1.08148	0.882133	1.32587	0.451141
cg10306079	0.976686	0.839434	1.13638	0.760124	0.964709	0.827791	1.12427	0.645477
cg12664806	0.961232	0.742999	1.24357	0.76347	0.95862	0.737923	1.24532	0.75158
cg03823154	1.01403	0.871212	1.18025	0.857266	1.01678	0.871512	1.18625	0.832482
cg09048084	0.984071	0.824316	1.17479	0.858992	1.00094	0.836489	1.19772	0.991822
cg08345465	0.986583	0.843817	1.1535	0.865502	0.964108	0.821353	1.13167	0.654831
cg19484481	1.01215	0.861324	1.18939	0.883347	0.993705	0.843248	1.17101	0.939911
cg23709117	1.01263	0.852298	1.20311	0.886551	1.01203	0.849176	1.20613	0.893688
cg05601201	1.00743	0.858738	1.18186	0.927635	1.02212	0.867431	1.20439	0.793869
cg09517077	1.00186	0.845412	1.18725	0.982911	1.00089	0.842465	1.18911	0.991924
cg26099570	1.00153	0.859368	1.16722	0.984337	1.00353	0.859631	1.17153	0.964363
cg14310890	0.99837	0.844165	1.18074	0.9848	1.02456	0.863671	1.21542	0.78071
cg03861593	1.00013	0.859668	1.16354	0.998651	1.01376	0.86866	1.18309	0.862364
