# Supplementary material for: Association of FOXO3 Blood DNA Methylation with Cancer Risk, Cancer Survival, and Mortality
Source: Cells. 2021 Dec 1;10(12):3384. doi: 10.3390/cells10123384 (PMC8699522; doi:10.3390/cells10123384)
Supplement: Supplementary file 1 [file cells-10-03384-s001.zip › cells-1458154-supplementary - final/supplementary.files/TableS5.xlsx]

## Sheet: Overall
Table S5: Associations between methylation values at the 45 CpGs in FOXO3 and survival from cancer overall or specific type.
CpG	CHR	MAPINFO	Strand	UCSC_RefGene_Group	Model 2.1				Model 2.2
					HR	95% CI		P	HR	95% CI		P
cg09865955	6	108986763	F	3'UTR	0.924753	0.882576	0.968945	0.0010214	0.922477	0.88062	0.966323	0.000659365
cg08345465	6	108901318	F	Body	0.945275	0.901961	0.99067	0.0186874	0.946577	0.902949	0.992314	0.0225788
cg03823154	6	108879922	F	TSS1500	1.06101	1.00959	1.11504	0.0194566	1.05956	1.0075	1.11431	0.0244175
cg05158165	6	108965753	R	Body	0.944622	0.89723	0.994517	0.0300567	0.938888	0.890971	0.989381	0.0183028
cg14310890	6	108881016	R	TSS200	1.05449	0.999587	1.1124	0.0517912	1.05216	0.997211	1.11014	0.0631767
cg06967118	6	108879610	R	TSS1500	1.04841	0.99776	1.10163	0.0613128	1.05287	1.00187	1.10646	0.0419828
cg01287079	6	108888941	F	Body	0.944052	0.887965	1.00368	0.0654164	0.933835	0.878044	0.993171	0.0294037
cg05601201	6	108956898	R	Body	0.954763	0.907962	1.00398	0.071035	0.954844	0.907634	1.00451	0.0740872
cg03944099	6	108928210	F	Body	0.958807	0.912861	1.00707	0.0931528	0.954994	0.9088	1.00354	0.0686885
cg16404145	6	108984834	F	Body	0.957081	0.909044	1.00766	0.0949795	0.960145	0.911297	1.01161	0.126839
cg08792630	6	108883909	R	Body	1.07637	0.980967	1.18106	0.120137	1.05243	0.958407	1.15567	0.284511
cg23709117	6	108882119	F	5'UTR	1.0436	0.988666	1.1016	0.121891	1.05426	0.998093	1.11358	0.0585376
cg14618923	6	108978075	F	Body	0.963006	0.916299	1.01209	0.137252	0.957547	0.910767	1.00673	0.0895986
cg15944966	6	108985200	R	Body	0.963779	0.915103	1.01504	0.162921	0.972428	0.922547	1.02501	0.298012
cg26019258	6	108880989	F	TSS200	1.03346	0.985446	1.08381	0.175121	1.03559	0.986655	1.08696	0.156758
cg08494708	6	108881870	F	TSS200	1.03635	0.981679	1.09407	0.196596	1.04412	0.988354	1.10304	0.123145
cg23204345	6	108882184	R	5'UTR	1.02622	0.97682	1.07811	0.303861	1.03363	0.983293	1.08655	0.19409
cg03861593	6	108881876	F	TSS200	0.975232	0.926995	1.02598	0.332517	0.975588	0.926876	1.02686	0.344298
cg11940381	6	108983311	R	Body	1.02653	0.972659	1.08339	0.341048	1.02215	0.967983	1.07935	0.430295
cg09377088	6	108910284	F	Body	0.960186	0.880273	1.04735	0.359454	0.984868	0.902404	1.07487	0.732534
cg12801619	6	108976918	R	Body	0.979846	0.934296	1.02762	0.401842	0.974758	0.929569	1.02214	0.291137
cg16370720	6	108907710	F	Body	1.02052	0.971319	1.07222	0.420363	1.02568	0.975469	1.07847	0.322154
cg09517077	6	108880982	F	TSS200	1.02182	0.967366	1.07935	0.439742	1.02023	0.965513	1.07805	0.476366
cg15375327	6	108880359	F	TSS1500	1.01856	0.968813	1.07087	0.471575	1.02019	0.97042	1.07252	0.433402
cg09930398	6	108974116	F	Body	0.983054	0.938056	1.03021	0.474644	0.98029	0.934712	1.02809	0.412497
cg05008218	6	108985298	F	Body	0.982722	0.935799	1.032	0.485033	0.993662	0.946143	1.04357	0.799245
cg19861329	6	108881880	F	TSS200	0.983446	0.935863	1.03345	0.509448	0.978983	0.93102	1.02942	0.407247
cg17753496	6	108881018	R	TSS200	0.985139	0.93947	1.03303	0.536421	0.977464	0.931984	1.02516	0.348409
cg19484481	6	108945312	F	Body	0.985265	0.937461	1.03551	0.558531	0.980476	0.932918	1.03046	0.437002
cg12416929	6	108882205	R	5'UTR	1.01925	0.941872	1.10298	0.636007	1.01671	0.939129	1.10069	0.68245
cg15283498	6	108981550	R	Body	0.988811	0.940408	1.03971	0.660361	0.983766	0.935188	1.03487	0.526414
cg13789303	6	108886681	R	Body	0.986773	0.929024	1.04811	0.665191	0.995381	0.937003	1.0574	0.880659
cg12664806	6	108882981	F	1stExon	1.01714	0.938908	1.1019	0.677227	1.0058	0.928263	1.08981	0.887658
cg07580479	6	108918822	F	Body	0.991917	0.947629	1.03827	0.727639	0.998279	0.953278	1.0454	0.941665
cg10306079	6	108880961	F	TSS200	1.00799	0.959924	1.05845	0.749636	1.01283	0.964099	1.06403	0.612313
cg21434327	6	108993153	F	3'UTR	0.992833	0.945167	1.0429	0.774482	0.987614	0.939949	1.0377	0.621441
cg09048084	6	108881022	R	TSS200	1.00715	0.957069	1.05986	0.784159	1.01055	0.959903	1.06388	0.689044
cg03278811	6	108883330	F	Body	0.987765	0.898177	1.08629	0.799673	0.993261	0.902832	1.09275	0.889585
cg06636172	6	108987835	F	3'UTR	1.00418	0.946748	1.0651	0.889602	0.986578	0.929427	1.04724	0.657175
cg26099570	6	108950140	F	Body	0.996628	0.949614	1.04597	0.891027	0.991595	0.944656	1.04087	0.733001
cg21184115	6	108931012	F	Body	0.997087	0.951298	1.04508	0.903186	0.985115	0.939523	1.03292	0.535065
cg01853974	6	108913164	F	Body	0.998038	0.949546	1.04901	0.938393	0.997955	0.94945	1.04894	0.935821
cg06211904	6	108960152	R	Body	0.998199	0.951815	1.04684	0.94081	0.99765	0.951128	1.04645	0.92306
cg02060698	6	108881455	R	TSS1500	0.998189	0.949151	1.04976	0.943766	1.00297	0.953604	1.0549	0.908246
cg04855107	6	108971457	R	Body	0.998774	0.950845	1.04912	0.961002	1.00831	0.959478	1.05963	0.743854

## Sheet: Breast
CpG	Model 2.1				Model 2.2
	HR	95% CI		P	HR	95% CI		P
cg17753496	0.832363	0.702656	0.986015	0.0337579	0.830942	0.701131	0.984786	0.0326062
cg19861329	0.866914	0.731036	1.02805	0.100599	0.855377	0.719914	1.01633	0.0757579
cg07580479	1.11943	0.945431	1.32544	0.190556	1.1618	0.978875	1.3789	0.0862118
cg05158165	1.10183	0.932291	1.3022	0.255306	1.09891	0.926079	1.30399	0.279983
cg15944966	0.906813	0.764891	1.07507	0.259973	0.93873	0.79038	1.11492	0.471254
cg04855107	1.10209	0.921857	1.31756	0.285999	1.13687	0.946808	1.36507	0.169326
cg19484481	1.09137	0.92557	1.28688	0.298331	1.0756	0.913639	1.26628	0.381413
cg03861593	1.09068	0.922125	1.29004	0.310857	1.07831	0.909977	1.27779	0.383947
cg03823154	0.917521	0.774749	1.0866	0.31851	0.894874	0.755902	1.0594	0.197075
cg16404145	0.922418	0.785988	1.08253	0.322708	0.954125	0.809426	1.12469	0.575731
cg08494708	0.9303	0.791237	1.0938	0.381792	0.904729	0.767419	1.06661	0.233193
cg21184115	1.06961	0.91759	1.24683	0.389558	1.05485	0.90487	1.2297	0.494944
cg01853974	0.917735	0.747673	1.12648	0.411646	0.918973	0.746227	1.13171	0.426397
cg13789303	1.09968	0.875962	1.38055	0.412889	1.07693	0.858291	1.35127	0.522073
cg06636172	0.935979	0.785003	1.11599	0.460995	0.934524	0.781785	1.1171	0.457029
cg16370720	1.06234	0.896324	1.25911	0.485458	1.0618	0.891133	1.26516	0.502367
cg26099570	1.0596	0.898554	1.24951	0.491284	1.02933	0.868592	1.21981	0.738616
cg02060698	1.0512	0.905241	1.22069	0.512672	1.03036	0.887809	1.19579	0.693859
cg09865955	0.943739	0.791421	1.12537	0.519065	0.923917	0.776619	1.09915	0.37182
cg14618923	1.05804	0.886633	1.26259	0.531536	1.0577	0.885014	1.26407	0.537364
cg09377088	1.0971	0.819776	1.46825	0.533056	1.14479	0.852413	1.53744	0.368812
cg23709117	1.0485	0.896962	1.22564	0.552063	1.01637	0.864481	1.19495	0.844104
cg12416929	0.942487	0.765404	1.16054	0.576951	0.902777	0.732023	1.11336	0.339
cg23204345	0.956759	0.813605	1.1251	0.592961	0.944617	0.800658	1.11446	0.499428
cg10306079	1.04684	0.881554	1.24312	0.601588	1.00457	0.843979	1.19571	0.959118
cg08792630	1.06316	0.778848	1.45125	0.699686	1.02586	0.747359	1.40813	0.874482
cg09930398	0.975566	0.83541	1.13924	0.754573	0.97943	0.833999	1.15022	0.799926
cg03944099	0.973694	0.809359	1.1714	0.777445	0.953754	0.787082	1.15572	0.628976
cg05008218	1.0237	0.851281	1.23104	0.803429	1.05244	0.871045	1.27162	0.596403
cg09048084	0.979402	0.822764	1.16586	0.814924	0.968398	0.813788	1.15238	0.717468
cg21434327	0.980572	0.824951	1.16555	0.823913	1.00265	0.840106	1.19664	0.976617
cg09517077	1.01531	0.855117	1.20552	0.862286	0.99705	0.840591	1.18263	0.972937
cg06967118	1.01401	0.864069	1.18998	0.864647	0.97454	0.832609	1.14067	0.748109
cg08345465	0.988161	0.825962	1.18221	0.896417	0.987036	0.825492	1.18019	0.886209
cg12664806	0.982711	0.751319	1.28537	0.898689	0.944945	0.722196	1.2364	0.679703
cg12801619	0.990457	0.854321	1.14829	0.898859	1.00365	0.861918	1.16869	0.962573
cg14310890	1.0079	0.864426	1.17519	0.919997	0.972028	0.831297	1.13658	0.722181
cg06211904	0.992802	0.845712	1.16548	0.929641	0.980386	0.831649	1.15572	0.813457
cg15375327	1.00607	0.857876	1.17985	0.940705	0.981076	0.834619	1.15323	0.816835
cg01287079	1.0071	0.835732	1.2136	0.940747	0.994652	0.821297	1.2046	0.956231
cg15283498	0.995029	0.827822	1.19601	0.957662	0.98482	0.817356	1.1866	0.87221
cg03278811	0.992511	0.71198	1.38358	0.964624	0.942239	0.670644	1.32382	0.731628
cg26019258	0.997682	0.845985	1.17658	0.977994	0.965187	0.816511	1.14093	0.678015
cg11940381	1.00172	0.835258	1.20135	0.985226	0.995814	0.824626	1.20254	0.965232
Note: the methylation values at cg05601201 for Breast cancer study are all NA, so no result for this CpG.

## Sheet: Colorectal
CpG	Model 2.1				Model 2.2
	HR	95% CI		P	HR	95% CI		P
cg09865955	0.912325	0.836606	0.994896	0.0379162	0.914228	0.83887	0.996356	0.0410346
cg19861329	0.916516	0.842162	0.997435	0.043436	0.912113	0.837166	0.99377	0.0354785
cg19484481	0.914969	0.835499	1.002	0.0552418	0.919077	0.838509	1.00739	0.071424
cg15944966	0.936908	0.853646	1.02829	0.16992	0.945088	0.860386	1.03813	0.238443
cg12416929	1.06299	0.974123	1.15996	0.170249	1.05587	0.967427	1.15239	0.223212
cg09048084	0.94212	0.864745	1.02642	0.172687	0.964261	0.882813	1.05322	0.418931
cg21184115	1.06146	0.972424	1.15864	0.182086	1.05052	0.959128	1.15062	0.288525
cg26099570	1.06085	0.9722	1.15758	0.184594	1.06444	0.974929	1.16217	0.163484
cg07580479	1.05698	0.971467	1.15001	0.197944	1.07187	0.983128	1.16862	0.115472
cg05158165	0.945814	0.867177	1.03158	0.208422	0.947854	0.867579	1.03556	0.235558
cg04855107	1.06113	0.965467	1.16628	0.218342	1.05907	0.960407	1.16788	0.250007
cg05601201	0.944066	0.861142	1.03498	0.219784	0.951502	0.866535	1.0448	0.297565
cg12664806	1.07969	0.953499	1.22259	0.22661	1.0493	0.925659	1.18946	0.451842
cg03823154	1.05166	0.963004	1.14848	0.262281	1.04223	0.952995	1.13983	0.365061
cg11940381	1.05708	0.957117	1.16748	0.273417	1.04581	0.945023	1.15735	0.386286
cg26019258	1.04593	0.954652	1.14594	0.335091	1.05701	0.961283	1.16226	0.252329
cg03278811	0.918558	0.76676	1.10041	0.356644	0.890142	0.74254	1.06708	0.208366
cg01853974	0.959994	0.876047	1.05198	0.38184	0.960452	0.877165	1.05165	0.38326
cg06636172	1.03847	0.94831	1.13719	0.415311	1.0432	0.951064	1.14425	0.370024
cg01287079	1.04024	0.942211	1.14846	0.434684	1.03705	0.937289	1.14744	0.480789
cg03861593	0.967005	0.884758	1.0569	0.459411	0.970622	0.887534	1.06149	0.513704
cg16370720	1.03172	0.947243	1.12373	0.473715	1.03976	0.952321	1.13523	0.384309
cg03944099	0.968539	0.887225	1.05731	0.47492	0.961081	0.877466	1.05266	0.392654
cg08792630	1.05767	0.899769	1.24328	0.496718	1.02656	0.873534	1.20639	0.750292
cg08345465	0.97201	0.893229	1.05774	0.510338	0.972882	0.893915	1.05883	0.524423
cg09930398	0.973556	0.890198	1.06472	0.557326	0.972223	0.887217	1.06537	0.546201
cg06211904	0.974688	0.893692	1.06302	0.562441	0.958773	0.879381	1.04533	0.339744
cg14618923	0.973143	0.886075	1.06877	0.569154	0.952654	0.867239	1.04648	0.311522
cg15283498	0.976959	0.89723	1.06377	0.591486	0.972981	0.892555	1.06065	0.533779
cg05008218	0.974891	0.888115	1.07015	0.592898	0.976063	0.888997	1.07166	0.611282
cg09517077	0.979147	0.898372	1.06719	0.631424	0.974454	0.892858	1.06351	0.561915
cg23204345	1.02063	0.934814	1.11433	0.648579	1.02802	0.939293	1.12512	0.548488
cg17753496	1.02065	0.934618	1.1146	0.649135	1.01099	0.924931	1.10505	0.809773
cg13789303	1.02408	0.917269	1.14333	0.671987	1.02569	0.91653	1.14785	0.658606
cg08494708	1.01855	0.930224	1.11527	0.69123	1.03304	0.940037	1.13525	0.499462
cg21434327	0.981779	0.893403	1.0789	0.702386	0.97636	0.88679	1.07498	0.626038
cg23709117	1.01572	0.930273	1.10903	0.727857	1.02479	0.935542	1.12255	0.598361
cg16404145	1.01279	0.929042	1.10409	0.772893	1.01762	0.931593	1.11158	0.698374
cg02060698	0.987165	0.901953	1.08043	0.779106	0.993699	0.908104	1.08736	0.890602
cg10306079	0.987863	0.905999	1.07712	0.782034	1.00524	0.920264	1.09806	0.907692
cg09377088	0.979123	0.838614	1.14317	0.789507	0.993496	0.849044	1.16253	0.935128
cg12801619	0.989217	0.905012	1.08126	0.811227	0.984259	0.900844	1.0754	0.725473
cg14310890	1.01005	0.924589	1.1034	0.824602	1.00551	0.919794	1.09921	0.903824
cg06967118	1.00488	0.920213	1.09734	0.913661	1.00026	0.915859	1.09244	0.995357
cg15375327	0.996546	0.911352	1.08971	0.939517	0.999961	0.913238	1.09492	0.999322

## Sheet: Gastric
CpG	Model 2.1				Model 2.2
	HR	95% CI		P	HR	95% CI		P
cg12664806	2.39124	1.60442	3.56392	1.85198e-05	2.5017	1.67476	3.73696	7.51395e-06
cg17753496	1.42694	1.12984	1.80216	0.00283704	1.27745	1.00898	1.61736	0.0419205
cg16370720	1.25672	1.00546	1.57076	0.044655	1.27608	1.02699	1.58559	0.027779
cg01853974	1.24424	0.996245	1.55397	0.0540009	1.18383	0.947524	1.47907	0.13741
cg13789303	0.765671	0.5832	1.00523	0.0545531	0.786655	0.605643	1.02177	0.0720828
cg06211904	1.23796	0.987115	1.55255	0.0646395	1.23587	0.982339	1.55483	0.0706252
cg23709117	1.26572	0.983315	1.62923	0.0673434	1.20589	0.936427	1.5529	0.146793
cg15375327	1.21806	0.953561	1.55592	0.114268	1.15316	0.902311	1.47374	0.254855
cg08792630	1.37517	0.913809	2.06946	0.126573	1.32102	0.88499	1.97187	0.173137
cg21184115	0.832853	0.65605	1.0573	0.133019	0.879281	0.693981	1.11406	0.28666
cg07580479	0.845178	0.672187	1.06269	0.149973	0.812943	0.657194	1.0056	0.0563238
cg02060698	1.18963	0.934643	1.51418	0.158295	1.11122	0.874793	1.41154	0.387572
cg19484481	1.17663	0.937058	1.47744	0.16142	1.16345	0.925689	1.46228	0.1943
cg14618923	0.861541	0.696556	1.06561	0.169405	0.783883	0.626553	0.98072	0.0331448
cg15944966	0.815846	0.607535	1.09558	0.176021	0.954149	0.697691	1.30487	0.768856
cg14310890	0.839798	0.647847	1.08862	0.187279	0.918808	0.7072	1.19373	0.526052
cg03861593	0.85879	0.673478	1.09509	0.219627	0.899479	0.702264	1.15208	0.401505
cg03823154	1.1434	0.92306	1.41633	0.219841	1.18523	0.955705	1.46987	0.121758
cg04855107	1.13874	0.925248	1.4015	0.219991	1.34803	1.09174	1.66449	0.00550533
cg26099570	0.877248	0.709438	1.08475	0.226662	0.915225	0.731169	1.14561	0.439338
cg21434327	0.845669	0.643679	1.11105	0.228671	0.85087	0.643464	1.12513	0.257246
cg26019258	1.14047	0.908198	1.43215	0.257945	1.07271	0.847584	1.35763	0.559205
cg05158165	0.872158	0.678166	1.12164	0.286578	0.871497	0.680915	1.11542	0.274645
cg09865955	0.884638	0.691987	1.13092	0.327987	0.808643	0.637842	1.02518	0.0793333
cg11940381	0.898076	0.719885	1.12037	0.340743	0.939601	0.74961	1.17775	0.588827
cg19861329	1.11605	0.887796	1.40299	0.34695	1.01452	0.800316	1.28605	0.905182
cg15283498	1.10995	0.880042	1.39991	0.378384	1.09316	0.864857	1.38172	0.456133
cg05008218	0.902193	0.71571	1.13726	0.383626	0.990893	0.785208	1.25046	0.938567
cg08494708	1.1219	0.863199	1.45813	0.38977	1.02027	0.781354	1.33223	0.882816
cg09930398	0.887967	0.665719	1.18441	0.418827	0.864321	0.642667	1.16242	0.334812
cg06636172	1.15281	0.816332	1.62797	0.419349	0.957286	0.685819	1.33621	0.797516
cg12416929	1.1342	0.828644	1.55242	0.43169	1.13261	0.831528	1.54272	0.429624
cg09517077	0.903959	0.698014	1.17067	0.444004	0.874135	0.675242	1.13161	0.307116
cg23204345	0.914467	0.725	1.15345	0.450344	0.949865	0.755089	1.19488	0.660437
cg12801619	0.91085	0.709984	1.16854	0.462573	0.842592	0.670527	1.05881	0.14166
cg06967118	1.10187	0.848926	1.43018	0.465957	1.01087	0.768714	1.32932	0.938297
cg03944099	1.08426	0.849762	1.38348	0.515267	1.11341	0.872837	1.4203	0.387063
cg09377088	0.871844	0.573125	1.32626	0.521676	1.0972	0.709605	1.69651	0.676537
cg08345465	0.935252	0.742847	1.17749	0.568928	0.894821	0.703905	1.13752	0.364064
cg16404145	1.05484	0.802725	1.38614	0.70162	1.19077	0.900697	1.57427	0.220286
cg09048084	0.962625	0.76892	1.20513	0.739665	1.07688	0.856179	1.35448	0.526724
cg10306079	0.964606	0.755029	1.23236	0.773098	0.915709	0.712507	1.17686	0.49154
cg05601201	1.02366	0.795288	1.31761	0.855921	1.06696	0.831695	1.36877	0.610087
cg01287079	0.992851	0.731638	1.34732	0.963259	0.738267	0.535736	1.01736	0.063627
cg03278811	1.00202	0.582972	1.72228	0.994182	1.70595	0.945582	3.07777	0.0760397

## Sheet: Kidney
CpG	Model 2.1				Model 2.2
	HR	95% CI		P	HR	95% CI		P
cg12664806	0.475037	0.315742	0.714696	0.000354559	0.452344	0.297449	0.687898	0.000207907
cg15375327	0.690473	0.524973	0.908147	0.00806982	0.697293	0.525957	0.924445	0.0122086
cg03944099	0.783874	0.59849	1.02668	0.0769384	0.69419	0.519544	0.927544	0.01356
cg03823154	0.818876	0.634729	1.05645	0.124172	0.825755	0.638096	1.0686	0.145516
cg10306079	1.22213	0.919925	1.62363	0.166324	1.24797	0.932316	1.67049	0.136506
cg05008218	1.19413	0.901176	1.58232	0.216672	1.21527	0.905301	1.63136	0.194367
cg08345465	0.851877	0.653175	1.11102	0.236787	0.726959	0.538047	0.9822	0.0378033
cg08792630	0.711775	0.40403	1.25392	0.239277	0.624083	0.347103	1.12209	0.115221
cg09930398	0.865163	0.674895	1.10907	0.253028	0.840818	0.645659	1.09497	0.198195
cg06967118	1.17102	0.882657	1.55358	0.273699	1.28191	0.945914	1.73725	0.109278
cg17753496	0.8751	0.680155	1.12592	0.299447	0.782443	0.600325	1.01981	0.0695402
cg08494708	1.1537	0.864413	1.53979	0.331687	1.12995	0.83645	1.52644	0.425926
cg23709117	1.13111	0.833117	1.5357	0.429702	1.11505	0.800936	1.55234	0.518877
cg14618923	0.894919	0.677256	1.18254	0.434906	0.904026	0.676721	1.20768	0.494691
cg19484481	1.09159	0.863692	1.37961	0.463267	1.20251	0.944614	1.53083	0.1343
cg15944966	0.905299	0.683421	1.19921	0.48795	0.902893	0.680725	1.19757	0.478405
cg15283498	0.921456	0.714321	1.18865	0.528908	0.930057	0.72734	1.18927	0.563223
cg09865955	0.925417	0.718616	1.19173	0.548054	0.914095	0.698068	1.19697	0.513782
cg09517077	0.926164	0.715129	1.19947	0.560978	0.93829	0.714942	1.23141	0.64607
cg12416929	0.930451	0.729622	1.18656	0.561178	0.966512	0.750816	1.24417	0.791496
cg26019258	0.9352	0.745122	1.17376	0.563316	0.96704	0.758946	1.23219	0.786314
cg03861593	0.931236	0.730326	1.18742	0.565577	0.963323	0.755766	1.22788	0.762789
cg09048084	1.07374	0.836713	1.37791	0.576101	1.1178	0.86214	1.44927	0.400647
cg13789303	1.09734	0.778729	1.5463	0.595551	1.0279	0.718943	1.46963	0.880073
cg03278811	0.886096	0.565192	1.3892	0.598113	0.976742	0.625373	1.52553	0.917607
cg14310890	1.06947	0.827773	1.38174	0.607344	0.954637	0.730432	1.24766	0.733925
cg11940381	1.07932	0.802893	1.45093	0.61308	1.06124	0.779929	1.44401	0.705256
cg06211904	1.06884	0.818477	1.39579	0.62489	1.13612	0.859548	1.50168	0.369911
cg07580479	1.06611	0.822415	1.382	0.628781	1.01941	0.773601	1.34332	0.891392
cg01287079	0.915874	0.628839	1.33393	0.646896	0.863313	0.596221	1.25006	0.436429
cg06636172	1.06945	0.783221	1.46028	0.672658	1.01195	0.722437	1.41749	0.944905
cg21184115	1.04179	0.832875	1.30312	0.719928	1.0639	0.828984	1.3654	0.626524
cg04855107	0.949348	0.705739	1.27705	0.731166	0.937681	0.67761	1.29757	0.697831
cg01853974	0.951169	0.712649	1.26952	0.733944	0.928242	0.688033	1.25231	0.625993
cg16404145	1.04389	0.800418	1.36143	0.751227	1.02982	0.785803	1.34962	0.83133
cg21434327	0.965987	0.73803	1.26435	0.801055	1.00784	0.757925	1.34017	0.957153
cg12801619	1.03636	0.780745	1.37567	0.804766	1.03455	0.776315	1.37869	0.81666
cg05601201	0.972031	0.755376	1.25083	0.825494	1.00703	0.787193	1.28827	0.955511
cg19861329	1.0255	0.793801	1.32482	0.847208	0.980628	0.749677	1.28273	0.886472
cg26099570	1.02609	0.775743	1.35724	0.856749	1.00566	0.746462	1.35486	0.970397
cg02060698	1.01842	0.7935	1.3071	0.886005	1.03259	0.796417	1.33881	0.808731
cg23204345	1.01437	0.783521	1.31323	0.913765	0.995583	0.761125	1.30226	0.974223
cg05158165	1.01372	0.773514	1.32851	0.921342	1.02073	0.749828	1.38951	0.896253
cg16370720	1.00835	0.763976	1.33089	0.953173	1.04956	0.776426	1.41878	0.753111
cg09377088	1.00479	0.584412	1.72755	0.986219	1.18702	0.694595	2.02855	0.530604

## Sheet: Lung
CpG	Model 2.1				Model 2.2
	HR	95% CI		P	HR	95% CI		P
cg05158165	0.733684	0.636547	0.845644	1.92153e-05	0.729179	0.631128	0.842462	1.81363e-05
cg03823154	1.3278	1.15621	1.52486	5.92372e-05	1.31615	1.14394	1.51429	0.000123216
cg16404145	0.764161	0.670015	0.871536	6.07841e-05	0.770772	0.675377	0.879642	0.000112265
cg14310890	1.21901	1.06933	1.38964	0.00304767	1.20755	1.05735	1.3791	0.00538855
cg21184115	0.845463	0.742617	0.962551	0.0111881	0.841047	0.737995	0.95849	0.00943913
cg08345465	0.839185	0.728001	0.967351	0.0156169	0.848106	0.735946	0.97736	0.0228207
cg15283498	0.85882	0.751582	0.981358	0.0253165	0.837866	0.732142	0.958857	0.0101552
cg14618923	0.854709	0.741381	0.98536	0.0305246	0.851983	0.737076	0.984803	0.0302214
cg09865955	0.864164	0.749491	0.996383	0.044443	0.873178	0.757651	1.00632	0.0610688
cg09930398	1.15424	1.00066	1.33138	0.0489413	1.19112	1.03042	1.37688	0.0180195
cg05601201	0.867762	0.749317	1.00493	0.0581836	0.883501	0.761153	1.02552	0.103379
cg02060698	0.884889	0.771824	1.01452	0.0795398	0.899962	0.784083	1.03297	0.133928
cg15375327	1.12702	0.980778	1.29508	0.0917372	1.12014	0.975502	1.28623	0.107752
cg01287079	0.855159	0.706883	1.03454	0.107286	0.859626	0.709257	1.04187	0.12311
cg23709117	1.10347	0.964475	1.26249	0.151747	1.10354	0.962906	1.26472	0.156616
cg10306079	0.918929	0.809137	1.04362	0.192805	0.923079	0.81125	1.05032	0.224439
cg19484481	0.918856	0.800353	1.0549	0.229646	0.918905	0.799851	1.05568	0.232234
cg16370720	0.922407	0.806878	1.05448	0.236795	0.920129	0.804671	1.05215	0.22367
cg06211904	1.08493	0.941679	1.24997	0.259203	1.06465	0.923248	1.2277	0.388903
cg13789303	1.10121	0.928269	1.30637	0.2687	1.10458	0.93072	1.31092	0.254983
cg09517077	1.07699	0.935864	1.23939	0.300668	1.08152	0.940027	1.24431	0.273318
cg26099570	0.930992	0.810293	1.06967	0.312816	0.932387	0.811697	1.07102	0.322242
cg08792630	1.12405	0.895323	1.41121	0.313729	1.10475	0.879055	1.38839	0.392885
cg23204345	1.07744	0.930683	1.24735	0.318069	1.08161	0.933146	1.2537	0.297668
cg12664806	1.10065	0.900336	1.34554	0.34943	1.10912	0.90517	1.35902	0.317811
cg11940381	1.06635	0.931709	1.22045	0.350891	1.06556	0.928777	1.22249	0.364977
cg12801619	0.931099	0.801101	1.08219	0.352126	0.935683	0.804972	1.08762	0.386524
cg04855107	0.936113	0.807049	1.08582	0.383075	0.923166	0.794393	1.07281	0.296937
cg09377088	0.900938	0.710146	1.14299	0.390222	0.925756	0.725375	1.18149	0.535331
cg05008218	0.950557	0.835809	1.08106	0.439789	0.952834	0.836298	1.08561	0.467902
cg17753496	0.951723	0.834053	1.08599	0.462425	0.960233	0.840257	1.09734	0.551233
cg07580479	1.04751	0.916211	1.19762	0.496961	1.03767	0.906296	1.18808	0.592383
cg08494708	1.04007	0.910348	1.18829	0.563204	1.03535	0.904789	1.18476	0.613426
cg15944966	1.04329	0.902553	1.20597	0.566517	1.04466	0.904236	1.2069	0.553007
cg03861593	1.04123	0.904348	1.19883	0.574205	1.05073	0.910472	1.2126	0.498419
cg21434327	0.972026	0.856072	1.10369	0.661544	0.969308	0.853132	1.1013	0.632239
cg06967118	1.03229	0.891681	1.19506	0.670586	1.04611	0.903952	1.21062	0.545241
cg19861329	0.981094	0.856307	1.12406	0.783315	1.00286	0.873103	1.1519	0.967773
cg03278811	1.03244	0.786497	1.35529	0.818116	1.0909	0.827849	1.43755	0.536555
cg12416929	0.990949	0.867363	1.13214	0.893573	0.986978	0.864034	1.12742	0.84687
cg09048084	0.990455	0.859474	1.1414	0.894572	0.989344	0.858492	1.14014	0.882338
cg03944099	0.991973	0.872447	1.12787	0.902085	0.996031	0.875424	1.13325	0.951843
cg06636172	0.991591	0.841895	1.1679	0.919444	0.976346	0.828542	1.15052	0.775005
cg26019258	1.00431	0.878636	1.14796	0.949738	1.00417	0.877897	1.14859	0.951655
cg01853974	1.00117	0.884651	1.13304	0.985196	1.00925	0.891459	1.1426	0.88439

## Sheet: Prostate
CpG	Model 2.1				Model 2.2
	HR	95% CI		P	HR	95% CI		P
cg19861329	1.10296	1.00113	1.21514	0.0473734	1.07501	0.974879	1.18544	0.14706
cg26019258	1.08765	0.994206	1.18988	0.0667711	1.09827	1.00391	1.2015	0.040838
cg01287079	0.909861	0.822024	1.00708	0.068196	0.890156	0.804009	0.985533	0.0250515
cg09517077	1.08617	0.986141	1.19634	0.0935692	1.08233	0.982612	1.19217	0.108647
cg03861593	1.07174	0.975515	1.17746	0.148871	1.05451	0.958145	1.16057	0.277686
cg08345465	0.9347	0.851956	1.02548	0.153307	0.947456	0.861535	1.04195	0.265789
cg06967118	1.06752	0.973397	1.17074	0.165311	1.08716	0.990004	1.19385	0.0801787
cg21184115	1.06857	0.972981	1.17356	0.1654	1.04843	0.953646	1.15264	0.327938
cg07580479	0.936749	0.853116	1.02858	0.170869	0.933883	0.848226	1.02819	0.163433
cg08792630	1.11594	0.944873	1.31797	0.196331	1.10204	0.931026	1.30447	0.258757
cg10306079	1.05842	0.966024	1.15965	0.22312	1.07389	0.978089	1.17908	0.134835
cg03944099	0.945835	0.864032	1.03538	0.227591	0.931047	0.84999	1.01983	0.124196
cg09865955	1.05126	0.963271	1.14729	0.262317	1.05632	0.968631	1.15195	0.21528
cg12801619	0.9504	0.86788	1.04077	0.272308	0.955536	0.873774	1.04495	0.318957
cg08494708	1.05219	0.956887	1.15699	0.293594	1.0494	0.955489	1.15254	0.313408
cg14310890	1.05119	0.955738	1.15618	0.304004	1.07334	0.975942	1.18046	0.144772
cg17753496	0.954593	0.869304	1.04825	0.330462	0.965526	0.879072	1.06048	0.463557
cg15283498	0.954833	0.866188	1.05255	0.3525	0.933224	0.846069	1.02936	0.167106
cg16404145	1.04264	0.954102	1.1394	0.356386	1.03713	0.946895	1.13595	0.432468
cg02060698	1.04521	0.950272	1.14964	0.362735	1.07431	0.976119	1.18237	0.142724
cg19484481	0.961954	0.876305	1.05597	0.414921	0.945143	0.858534	1.04049	0.249905
cg09377088	0.942231	0.797397	1.11337	0.484671	0.976412	0.827029	1.15278	0.778124
cg13789303	0.959615	0.854694	1.07742	0.485303	0.967556	0.861545	1.08661	0.577482
cg11940381	0.96718	0.877039	1.06659	0.503785	0.959463	0.870315	1.05774	0.405569
cg21434327	1.03049	0.943362	1.12565	0.505216	1.01041	0.922268	1.10698	0.823998
cg12416929	1.02943	0.94208	1.12489	0.521401	1.03172	0.943661	1.128	0.492657
cg15375327	0.970896	0.883679	1.06672	0.538527	0.998174	0.907901	1.09742	0.969855
cg09048084	1.02734	0.935059	1.12874	0.57428	1.01669	0.924658	1.11788	0.732442
cg05601201	0.975158	0.886383	1.07282	0.605462	0.994279	0.901809	1.09623	0.908288
cg01853974	1.02446	0.930766	1.1276	0.621379	1.0174	0.924978	1.11906	0.722537
cg23204345	0.980093	0.895802	1.07232	0.661208	1.00601	0.918116	1.10233	0.89771
cg26099570	0.979508	0.892374	1.07515	0.66314	0.954891	0.870005	1.04806	0.331164
cg06636172	1.02108	0.927893	1.12363	0.6692	0.998853	0.904477	1.10308	0.981923
cg03278811	1.03064	0.897131	1.18401	0.66987	1.04331	0.905967	1.20148	0.556016
cg09930398	0.98144	0.898313	1.07226	0.678225	0.984003	0.899013	1.07703	0.7264
cg04855107	0.983942	0.897608	1.07858	0.729706	1.0107	0.921027	1.10909	0.822408
cg05008218	1.01552	0.924749	1.11519	0.747218	0.998412	0.906193	1.10002	0.974366
cg12664806	1.01802	0.888197	1.16682	0.797503	1.01609	0.884539	1.16721	0.82146
cg05158165	1.01272	0.919478	1.11541	0.797629	1.0084	0.912862	1.11393	0.869181
cg15944966	1.01168	0.919014	1.11369	0.812732	1.00076	0.905844	1.10563	0.988019
cg06211904	0.992275	0.903703	1.08953	0.870868	0.983591	0.896413	1.07925	0.726782
cg16370720	1.0042	0.914264	1.10299	0.93021	0.995577	0.905226	1.09495	0.92724
cg03823154	0.996652	0.911436	1.08983	0.941369	1.01167	0.9221	1.10993	0.806252
cg14618923	1.00329	0.907481	1.10921	0.948906	0.992433	0.897383	1.09755	0.88244
cg23709117	1.00149	0.914709	1.09649	0.974399	1.03788	0.946216	1.13843	0.430622

## Sheet: Urothelial
CpG	Model 2.1				Model 2.2
	HR	95% CI		P	HR	95% CI		P
cg01853974	1.15977	1.01918	1.31975	0.0245647	1.17244	1.02937	1.33539	0.0165791
cg03861593	0.873856	0.764478	0.998883	0.0481121	0.869653	0.759919	0.995234	0.0424153
cg06967118	1.14566	0.99958	1.31308	0.0507053	1.13783	0.991514	1.30574	0.0659663
cg03944099	0.906638	0.794447	1.03467	0.145875	0.905381	0.790714	1.03668	0.150248
cg16404145	0.909611	0.797723	1.03719	0.157159	0.899871	0.785803	1.0305	0.127107
cg17753496	1.10574	0.960006	1.27361	0.163326	1.09408	0.94678	1.26429	0.22295
cg09048084	1.10362	0.95877	1.27036	0.169601	1.07261	0.928869	1.23859	0.339655
cg16370720	1.10205	0.952702	1.27481	0.190923	1.11498	0.961869	1.29247	0.148696
cg03278811	0.817406	0.602251	1.10943	0.195774	0.813593	0.601946	1.09965	0.179589
cg21434327	1.09083	0.952068	1.24983	0.210411	1.0484	0.908678	1.2096	0.517198
cg12416929	0.926904	0.822633	1.04439	0.21253	0.932139	0.824796	1.05345	0.260258
cg26099570	1.07877	0.94912	1.22614	0.245779	1.08375	0.951113	1.23489	0.227237
cg06636172	0.923938	0.805405	1.05992	0.258764	0.924151	0.803545	1.06286	0.268916
cg15944966	1.09071	0.934742	1.27271	0.270085	1.08114	0.924487	1.26434	0.328629
cg23709117	1.08182	0.940235	1.24471	0.27182	1.08283	0.937768	1.25033	0.278177
cg10306079	1.08189	0.937952	1.24792	0.27988	1.06743	0.924141	1.23293	0.37493
cg05601201	0.923891	0.800292	1.06658	0.279992	0.896395	0.773683	1.03857	0.145353
cg05008218	0.926548	0.805401	1.06592	0.285934	0.947251	0.822438	1.091	0.4522
cg01287079	1.08875	0.931077	1.27311	0.286752	1.0764	0.917205	1.26322	0.367268
cg09930398	0.930622	0.811644	1.06704	0.302902	0.916693	0.793689	1.05876	0.236708
cg19484481	1.06931	0.940535	1.21571	0.306043	1.08003	0.948507	1.22978	0.245222
cg07580479	1.05697	0.932932	1.19749	0.384333	1.07713	0.947869	1.22401	0.254646
cg04855107	0.941337	0.819478	1.08132	0.392723	0.954213	0.829206	1.09807	0.512982
cg15375327	0.949684	0.836833	1.07775	0.423783	0.92786	0.815032	1.05631	0.25768
cg09517077	1.05524	0.918235	1.21268	0.448601	1.01861	0.884821	1.17264	0.797394
cg21184115	0.955171	0.844909	1.07982	0.463642	0.964633	0.854989	1.08834	0.558603
cg26019258	1.04644	0.922341	1.18725	0.480898	1.02945	0.904806	1.17127	0.659352
cg03823154	1.04415	0.908889	1.19954	0.541633	1.05181	0.915303	1.20868	0.476329
cg09865955	0.959653	0.837284	1.09991	0.554014	0.983763	0.855811	1.13084	0.817873
cg23204345	1.04134	0.90382	1.1998	0.575057	1.02851	0.892994	1.18459	0.696572
cg14618923	0.966683	0.851881	1.09695	0.599348	0.977085	0.859571	1.11067	0.722911
cg08494708	1.03608	0.905639	1.18531	0.605656	1.03414	0.901203	1.1867	0.632474
cg08345465	1.03499	0.903356	1.18582	0.620189	1.01516	0.885737	1.1635	0.828788
cg12801619	1.03252	0.905917	1.17682	0.631578	1.01899	0.891503	1.16472	0.782607
cg19861329	1.0256	0.904989	1.16228	0.692136	1.02083	0.897344	1.1613	0.754003
cg14310890	1.0256	0.897727	1.17168	0.709884	1.0462	0.910067	1.2027	0.525415
cg15283498	0.977218	0.852663	1.11997	0.740429	0.953901	0.828867	1.0978	0.510291
cg02060698	1.02213	0.890834	1.17277	0.755016	1.00901	0.87858	1.15879	0.898979
cg13789303	0.975136	0.831341	1.1438	0.757066	0.995982	0.843277	1.17634	0.962183
cg05158165	1.02053	0.886768	1.17447	0.776766	1.07496	0.932264	1.23951	0.319844
cg12664806	0.971695	0.787288	1.1993	0.789148	0.940926	0.759267	1.16605	0.577965
cg08792630	1.03337	0.769479	1.38776	0.827282	0.981443	0.7242	1.33006	0.90386
cg06211904	0.987311	0.866267	1.12527	0.848235	0.973537	0.855239	1.1082	0.684938
cg09377088	0.98398	0.727861	1.33022	0.916388	1.03044	0.758061	1.40069	0.848169
cg11940381	0.997958	0.863486	1.15337	0.977917	1.02893	0.889659	1.19	0.700736

## Sheet: Mature B-cell lymphoma
CpG	Model 2.1				Model 2.2
	HR	95% CI		P	HR	95% CI		P
cg23204345	1.18535	1.04415	1.34564	0.00859952	1.19387	1.04552	1.36327	0.00885733
cg21184115	0.837086	0.732973	0.955989	0.00868533	0.837213	0.732912	0.956357	0.00886163
cg12416929	0.861317	0.758798	0.977688	0.020944	0.857882	0.753727	0.97643	0.0202768
cg09865955	0.868272	0.765916	0.984307	0.0273025	0.856136	0.751817	0.974931	0.0191309
cg14310890	1.14357	1.00852	1.2967	0.0364056	1.12247	0.987745	1.27557	0.0765633
cg19484481	0.882576	0.778194	1.00096	0.0517656	0.869788	0.764329	0.989798	0.0343871
cg03823154	1.13694	0.996955	1.29657	0.0555562	1.17025	1.02299	1.3387	0.0219449
cg12664806	0.851043	0.71927	1.00696	0.060216	0.811548	0.685081	0.961362	0.0156967
cg14618923	0.890982	0.787616	1.00791	0.0665488	0.893797	0.791543	1.00926	0.0700956
cg15375327	1.11886	0.981445	1.27551	0.0929847	1.11684	0.981503	1.27083	0.0936007
cg01287079	0.889222	0.77315	1.02272	0.0999263	0.859381	0.747211	0.98839	0.0336989
cg19861329	1.11467	0.975862	1.27322	0.109621	1.17118	1.02068	1.34387	0.0243461
cg09930398	0.916493	0.811343	1.03527	0.160765	0.896695	0.792759	1.01426	0.0827796
cg02060698	0.918505	0.81402	1.0364	0.167681	0.965113	0.851203	1.09427	0.579467
cg08494708	1.09083	0.957308	1.24298	0.191869	1.11307	0.978568	1.26606	0.103041
cg01853974	0.922707	0.817068	1.042	0.194723	0.916064	0.809787	1.03629	0.163492
cg23709117	1.07968	0.947014	1.23092	0.251756	1.11169	0.972453	1.27087	0.120935
cg06967118	1.07169	0.945533	1.21469	0.278568	1.12919	0.994838	1.28168	0.0601192
cg05008218	0.933818	0.823363	1.05909	0.286369	0.907267	0.800838	1.02784	0.126342
cg15944966	0.940268	0.836318	1.05714	0.302828	0.955923	0.842886	1.08412	0.482633
cg03278811	0.889692	0.702733	1.12639	0.331495	0.85028	0.667085	1.08378	0.190165
cg04855107	0.938726	0.824364	1.06895	0.340091	0.95535	0.841111	1.08511	0.482066
cg10306079	1.05983	0.93507	1.20124	0.363132	1.07769	0.950375	1.22207	0.243416
cg06636172	0.953204	0.845639	1.07445	0.432734	0.905342	0.799111	1.02569	0.118381
cg05158165	1.04348	0.929971	1.17085	0.468821	1.03813	0.927039	1.16254	0.516928
cg09377088	0.920197	0.734751	1.15245	0.468884	0.951182	0.756767	1.19554	0.6679
cg16370720	1.05029	0.918051	1.20158	0.474821	1.06438	0.930922	1.21697	0.361358
cg26099570	1.04334	0.927793	1.17328	0.478635	1.0379	0.921766	1.16866	0.538961
cg15283498	0.958379	0.842951	1.08961	0.516159	0.961239	0.844994	1.09348	0.547744
cg06211904	0.963113	0.855117	1.08475	0.535661	0.973389	0.863203	1.09764	0.659899
cg03944099	1.04063	0.913912	1.18492	0.547724	1.02191	0.898397	1.1624	0.74159
cg09517077	1.03877	0.913379	1.18138	0.562211	1.09197	0.956332	1.24684	0.193543
cg03861593	0.967595	0.85445	1.09572	0.603626	0.976902	0.86135	1.10795	0.715971
cg08792630	0.949133	0.776224	1.16056	0.610891	0.896254	0.727431	1.10426	0.303648
cg09048084	1.02725	0.902238	1.16957	0.684713	1.05461	0.927023	1.19975	0.418993
cg05601201	0.97923	0.8643	1.10944	0.741767	0.953058	0.837524	1.08453	0.465856
cg21434327	1.02112	0.893877	1.16647	0.758252	1.02976	0.898338	1.18041	0.673776
cg08345465	0.981673	0.870375	1.1072	0.763198	1.00473	0.886241	1.13907	0.941223
cg17753496	1.01478	0.898525	1.14609	0.813113	1.03846	0.919296	1.17307	0.543951
cg07580479	0.989661	0.879688	1.11338	0.862714	1.00778	0.895197	1.13453	0.897912
cg13789303	1.00894	0.854486	1.19132	0.916366	1.01631	0.858175	1.20359	0.851243
cg26019258	0.995785	0.885514	1.11979	0.943769	1.0165	0.898504	1.14999	0.794921
cg16404145	1.00383	0.892358	1.12923	0.949253	1.03707	0.917911	1.17169	0.558908
cg11940381	0.995908	0.875053	1.13346	0.95047	0.985856	0.865052	1.12353	0.830867
cg12801619	0.9975	0.879474	1.13136	0.968921	0.996933	0.880087	1.12929	0.961486
