# Supplementary material for: Association of FOXO3 Blood DNA Methylation with Cancer Risk, Cancer Survival, and Mortality
Source: Cells. 2021 Dec 1;10(12):3384. doi: 10.3390/cells10123384 (PMC8699522; doi:10.3390/cells10123384)
Supplement: Supplementary file 1 [file cells-10-03384-s001.zip › cells-1458154-supplementary - final/supplementary.files/TableS6.xlsx]

## Sheet: Table S6
Table S6: Associations between FOXO3 methylation and overall or cause-specific mortality.
CpG	CHR	MAPINFO	UCSC_RefGene_Group	Model 3.1				Model 3.2
				HR	95% CI		P	HR	95% CI		P.1
cg05158165	6	108965753	Body	0.884312	0.790754	0.988939	0.0311684	0.903007	0.803881	1.01436	0.0854864
cg14618923	6	108978075	Body	1.11199	1.00146	1.23471	0.046883	1.11164	0.999074	1.23689	0.0520215
cg26019258	6	108880989	TSS200	1.1012	0.993921	1.22006	0.0652766	1.09003	0.979539	1.21299	0.113911
cg15283498	6	108981550	Body	1.10222	0.993362	1.22302	0.0665899	1.10381	0.993181	1.22675	0.0668053
cg15944966	6	108985200	Body	1.1098	0.990674	1.24325	0.0721408	1.09807	0.976569	1.2347	0.117892
cg03944099	6	108928210	Body	1.08749	0.975365	1.21251	0.130865	1.06447	0.950421	1.19221	0.279897
cg12664806	6	108882981	1stExon	0.892648	0.768694	1.03659	0.136531	0.886564	0.760081	1.0341	0.12526
cg06636172	6	108987835	3'UTR	1.08338	0.974006	1.20505	0.140231	1.08106	0.96889	1.20622	0.163161
cg08345465	6	108901318	Body	0.925388	0.833109	1.02789	0.147966	0.919721	0.826765	1.02313	0.123716
cg01287079	6	108888941	Body	1.07247	0.966194	1.19043	0.188832	1.07503	0.9644	1.19835	0.191641
cg08792630	6	108883909	Body	1.13575	0.937405	1.37607	0.19364	1.1457	0.93656	1.40154	0.185959
cg12801619	6	108976918	Body	1.05906	0.967898	1.1588	0.211498	1.05108	0.957427	1.1539	0.295431
cg03861593	6	108881876	TSS200	0.942666	0.849754	1.04574	0.264752	0.934336	0.839947	1.03933	0.211306
cg04855107	6	108971457	Body	0.924811	0.805636	1.06161	0.266779	0.950182	0.82423	1.09538	0.481232
cg14310890	6	108881016	TSS200	1.0568	0.952974	1.17194	0.295075	1.05822	0.950466	1.17819	0.301714
cg23204345	6	108882184	5'UTR	1.04552	0.942729	1.15951	0.39923	1.03148	0.928277	1.14615	0.564484
cg10306079	6	108880961	TSS200	1.04385	0.940717	1.15829	0.418777	1.03008	0.927052	1.14457	0.581463
cg11940381	6	108983311	Body	0.960298	0.862995	1.06857	0.45735	0.970871	0.871052	1.08213	0.593306
cg09865955	6	108986763	3'UTR	1.04142	0.934671	1.16036	0.462001	1.04645	0.937849	1.16762	0.416712
cg09377088	6	108910284	Body	0.941379	0.786464	1.12681	0.510206	0.954231	0.792136	1.1495	0.621862
cg05008218	6	108985298	Body	0.966839	0.865842	1.07962	0.549114	0.998321	0.890559	1.11912	0.976996
cg07580479	6	108918822	Body	1.0324	0.927387	1.1493	0.560179	1.03478	0.927368	1.15463	0.54092
cg01853974	6	108913164	Body	0.969286	0.871524	1.07801	0.565225	0.945124	0.847771	1.05366	0.308863
cg23709117	6	108882119	5'UTR	1.03005	0.927544	1.14389	0.579843	1.02986	0.922589	1.14959	0.600119
cg08494708	6	108881870	TSS200	1.02951	0.926195	1.14435	0.589866	1.02896	0.922388	1.14785	0.608799
cg21184115	6	108931012	Body	0.97405	0.883454	1.07394	0.597584	0.973034	0.880149	1.07572	0.593328
cg03823154	6	108879922	TSS1500	0.973412	0.880052	1.07668	0.600387	0.982968	0.887979	1.08812	0.740417
cg21434327	6	108993153	3'UTR	1.02772	0.923867	1.14325	0.614921	1.05782	0.947303	1.18123	0.318093
cg06967118	6	108879610	TSS1500	0.976239	0.879701	1.08337	0.650798	0.989049	0.88692	1.10294	0.843032
cg13789303	6	108886681	Body	1.02781	0.903261	1.16953	0.677265	1.0319	0.902509	1.17984	0.645965
cg09930398	6	108974116	Body	0.976084	0.86861	1.09686	0.684219	0.968803	0.855101	1.09762	0.618784
cg02060698	6	108881455	TSS1500	1.01752	0.923395	1.12125	0.725766	1.04107	0.939656	1.15343	0.441486
cg17753496	6	108881018	TSS200	0.983118	0.88736	1.08921	0.744695	0.975832	0.877098	1.08568	0.653064
cg16370720	6	108907710	Body	0.986189	0.888286	1.09488	0.794318	1.01685	0.912755	1.13281	0.761748
cg26099570	6	108950140	Body	0.986531	0.888221	1.09572	0.800119	0.969727	0.869078	1.08203	0.582435
cg06211904	6	108960152	Body	1.01281	0.915138	1.12091	0.805676	1.02188	0.920214	1.13478	0.68561
cg19484481	6	108945312	Body	1.00892	0.912352	1.11571	0.862626	1.03031	0.928594	1.14316	0.573434
cg09048084	6	108881022	TSS200	0.99218	0.892701	1.10275	0.884214	0.996576	0.894617	1.11016	0.950343
cg05601201	6	108956898	Body	0.993317	0.900905	1.09521	0.892937	0.991359	0.893579	1.09984	0.869886
cg03278811	6	108883330	Body	1.00934	0.845392	1.20508	0.918115	0.968801	0.803282	1.16843	0.740204
cg09517077	6	108880982	TSS200	0.9974	0.897418	1.10852	0.961468	0.971572	0.870222	1.08472	0.607883
cg15375327	6	108880359	TSS1500	1.00225	0.906271	1.1084	0.965034	1.00385	0.903428	1.11544	0.943004
cg19861329	6	108881880	TSS200	0.998273	0.89693	1.11107	0.974753	1.02186	0.913419	1.14317	0.705612
cg12416929	6	108882205	5'UTR	1.00153	0.902562	1.11136	0.976955	0.999363	0.897262	1.11308	0.99075
cg16404145	6	108984834	Body	1.00025	0.902046	1.10915	0.996215	0.980379	0.878663	1.09387	0.722913

## Sheet: Table S6 by cause
				Cancer deaths (N=60)								Cardiovascular disease deaths (N=65)								Other causes of deaths (N=80)
CpG	CHR	MAPINFO	UCSC_RefGene_Group	Model 3.1				Model 3.2				Model 3.1				Model 3.2				Model 3.1				Model 3.2
				HR	95% CI		P	HR	95% CI		P	HR	95% CI		P	HR	95% CI		P	HR	95% CI		P	HR	95% CI		P
cg15283498	6	108981550	Body	0.888764	0.673146	1.17345	0.405537	0.862441	0.647931	1.14797	0.310476	1.42679	1.16686	1.74461	0.000532403	1.34102	1.08954	1.65053	0.00561665	1.00317	0.798739	1.25992	0.978285	1.05701	0.845697	1.32112	0.626104
cg09517077	6	108880982	TSS200	1.17331	0.890443	1.54603	0.256146	1.10781	0.830909	1.47698	0.485371	0.759109	0.610552	0.943813	0.0131238	0.752206	0.596227	0.948991	0.0163266	1.02108	0.816652	1.27669	0.854774	0.996148	0.783999	1.2657	0.974804
cg06967118	6	108879610	TSS1500	0.931744	0.724452	1.19835	0.581885	0.912655	0.702579	1.18555	0.493492	0.812239	0.652347	1.01132	0.0629821	0.81263	0.647234	1.02029	0.0739443	1.04266	0.833053	1.305	0.715261	1.08386	0.854863	1.3742	0.506043
cg09048084	6	108881022	TSS200	0.938598	0.733059	1.20177	0.615316	0.965054	0.747353	1.24617	0.785074	0.820077	0.657295	1.02317	0.0789104	0.821884	0.656508	1.02892	0.087033	1.12518	0.893618	1.41676	0.315743	1.09723	0.867929	1.38711	0.437891
cg09930398	6	108974116	Body	1.07064	0.828407	1.38371	0.601976	1.05231	0.794004	1.39465	0.722722	0.794664	0.583005	1.08317	0.14583	0.738284	0.534176	1.02038	0.0660971	1.04726	0.843383	1.30042	0.675933	1.02312	0.806206	1.29839	0.850878
cg14618923	6	108978075	Body	1.36265	1.10874	1.67471	0.0032702	1.28334	1.04107	1.58198	0.0194374	1.18384	0.942577	1.48685	0.146676	1.15692	0.92578	1.44577	0.199911	1.03987	0.826447	1.3084	0.738726	1.04225	0.825807	1.31542	0.727517
cg26019258	6	108880989	TSS200	1.06713	0.825981	1.37868	0.619098	0.9942	0.76109	1.29871	0.965963	1.19225	0.93997	1.51225	0.147167	1.22992	0.961632	1.57306	0.0992814	1.13544	0.915869	1.40766	0.246672	1.14056	0.910294	1.42907	0.253007
cg03861593	6	108881876	TSS200	0.92407	0.717975	1.18932	0.539661	0.927547	0.715831	1.20188	0.569393	0.846478	0.671604	1.06689	0.158065	0.85508	0.675161	1.08294	0.193986	1.00866	0.807262	1.2603	0.93952	1.00434	0.798493	1.26326	0.970462
cg08345465	6	108901318	Body	0.967552	0.748987	1.2499	0.800655	0.969869	0.752232	1.25047	0.813457	0.829009	0.637611	1.07786	0.161469	0.813511	0.627327	1.05495	0.119581	0.931173	0.755299	1.148	0.504339	0.913923	0.733633	1.13852	0.422065
cg03278811	6	108883330	Body	1.18284	0.766596	1.8251	0.447954	1.10258	0.699046	1.73906	0.674479	0.744732	0.489611	1.13279	0.168418	0.718053	0.462486	1.11485	0.140048	1.04847	0.715894	1.53553	0.807918	1.00422	0.669016	1.50738	0.983774
cg07580479	6	108918822	Body	1.10079	0.858735	1.41106	0.448506	1.08349	0.84261	1.39322	0.531938	1.17065	0.927109	1.47817	0.185507	1.13625	0.895161	1.44227	0.293824	0.985523	0.78402	1.23882	0.900562	1.00307	0.794945	1.26569	0.979367
cg19861329	6	108881880	TSS200	1.07555	0.819388	1.41179	0.599766	1.09014	0.822326	1.44518	0.548501	0.861704	0.684484	1.08481	0.20515	0.892387	0.699441	1.13856	0.359672	0.935372	0.754249	1.15999	0.542902	0.950336	0.757852	1.19171	0.659115
cg11940381	6	108983311	Body	1.21118	0.950335	1.54361	0.121551	1.21259	0.942496	1.56009	0.133793	0.846526	0.650229	1.10208	0.215782	0.85039	0.650951	1.11093	0.234646	0.83041	0.662439	1.04097	0.107025	0.869887	0.690977	1.09512	0.235422
cg19484481	6	108945312	Body	1.05184	0.825025	1.34101	0.683394	1.07505	0.836562	1.38152	0.571746	1.13107	0.91755	1.39428	0.248563	1.12645	0.905747	1.40092	0.284535	1.03549	0.851768	1.25885	0.726346	1.07476	0.876406	1.31801	0.48855
cg03944099	6	108928210	Body	0.92504	0.704779	1.21414	0.574416	0.931089	0.701361	1.23606	0.621366	1.15709	0.896012	1.49425	0.263411	1.0639	0.814154	1.39027	0.649982	1.18592	0.95213	1.47713	0.127983	1.17623	0.933834	1.48155	0.168029
cg02060698	6	108881455	TSS1500	0.937378	0.744291	1.18056	0.58265	0.941239	0.744183	1.19048	0.613375	1.15502	0.896418	1.48822	0.265106	1.22948	0.938702	1.61034	0.133481	0.957345	0.797668	1.14899	0.639621	0.980796	0.805129	1.19479	0.8473
cg05601201	6	108956898	Body	1.06903	0.827506	1.38106	0.609428	1.12482	0.854279	1.48103	0.402064	1.15374	0.896563	1.48468	0.266397	1.15618	0.889323	1.50312	0.278406	0.942093	0.780284	1.13746	0.534984	0.927905	0.760226	1.13257	0.461851
cg12664806	6	108882981	1stExon	1.2563	0.860579	1.83398	0.237174	1.12368	0.764061	1.65256	0.553491	0.825553	0.58602	1.163	0.272915	0.808116	0.569599	1.14651	0.232544	0.614978	0.452915	0.835029	0.00183831	0.616762	0.44772	0.849628	0.00310575
cg16404145	6	108984834	Body	0.99243	0.768322	1.28191	0.953597	0.996569	0.759533	1.30758	0.980211	0.881118	0.686971	1.13013	0.318947	0.818443	0.63018	1.06295	0.133037	1.10704	0.898091	1.36461	0.340665	1.08448	0.866363	1.35752	0.479008
cg17753496	6	108881018	TSS200	0.744619	0.588682	0.941863	0.0139115	0.734937	0.576755	0.936502	0.0127568	1.12263	0.876456	1.43795	0.35973	1.12888	0.876536	1.45386	0.34768	0.981993	0.792402	1.21695	0.86814	0.950034	0.759426	1.18848	0.653706
cg01287079	6	108888941	Body	1.05063	0.814874	1.35459	0.70326	1.13193	0.871487	1.4702	0.352946	1.11802	0.875302	1.42803	0.371659	1.14262	0.88453	1.47601	0.307419	1.04625	0.839003	1.3047	0.688096	1.00783	0.797159	1.27418	0.948021
cg06211904	6	108960152	Body	1.1063	0.873092	1.4018	0.402943	1.13721	0.893413	1.44753	0.296284	1.10823	0.881124	1.39388	0.379775	1.08941	0.86017	1.37975	0.477438	1.17328	0.960788	1.43277	0.116981	1.18373	0.961563	1.45723	0.111746
cg09377088	6	108910284	Body	0.760279	0.491651	1.17568	0.21785	0.760407	0.485975	1.18981	0.230484	1.19478	0.787254	1.81326	0.403094	1.19387	0.778486	1.8309	0.416668	0.782523	0.541153	1.13155	0.192509	0.840599	0.572251	1.23479	0.376139
cg06636172	6	108987835	3'UTR	1.02314	0.79062	1.32404	0.861932	1.11467	0.856964	1.44988	0.418353	1.1065	0.857115	1.42844	0.437356	1.08047	0.834291	1.39929	0.557426	1.07307	0.858373	1.34146	0.53582	1.05758	0.839618	1.33212	0.634491
cg16370720	6	108907710	Body	0.976119	0.755894	1.26051	0.853008	1.04026	0.802239	1.3489	0.765893	0.902536	0.696116	1.17017	0.438961	0.910418	0.692963	1.19611	0.500331	1.04968	0.848112	1.29915	0.655848	1.07159	0.858569	1.33747	0.540883
cg09865955	6	108986763	3'UTR	1.18554	0.929057	1.51282	0.171202	1.18039	0.927839	1.50169	0.176951	1.10665	0.853977	1.43407	0.443505	1.15676	0.899467	1.48766	0.256576	1.00282	0.807108	1.24598	0.979735	1.01418	0.809355	1.27084	0.902638
cg03823154	6	108879922	TSS1500	0.960222	0.751111	1.22755	0.746004	0.953966	0.745336	1.22099	0.708202	1.10652	0.850288	1.43997	0.45134	1.12114	0.866149	1.4512	0.385114	0.927902	0.760456	1.13222	0.461139	0.92434	0.755001	1.13166	0.446052
cg21184115	6	108931012	Body	0.934391	0.719101	1.21413	0.611551	0.935894	0.713325	1.22791	0.63253	0.941554	0.748033	1.18514	0.607946	0.933762	0.736254	1.18425	0.571918	0.938872	0.764832	1.15252	0.546514	0.920812	0.743709	1.14009	0.449061
cg21434327	6	108993153	3'UTR	0.751266	0.570992	0.988455	0.0410614	0.785071	0.591352	1.04225	0.0941815	1.06446	0.833647	1.35917	0.616436	1.08685	0.845716	1.39673	0.51525	1.22963	0.99936	1.51296	0.0507121	1.24849	1.00668	1.54839	0.0433241
cg12416929	6	108882205	5'UTR	1.02026	0.788325	1.32043	0.878848	0.973018	0.747031	1.26737	0.839258	0.942752	0.739847	1.2013	0.633546	0.970335	0.759729	1.23932	0.809386	0.849328	0.68486	1.05329	0.136974	0.840444	0.671397	1.05205	0.129247
cg01853974	6	108913164	Body	0.912205	0.701713	1.18584	0.492384	0.890175	0.68226	1.16145	0.391346	0.956767	0.744611	1.22937	0.729704	0.925727	0.718292	1.19307	0.551033	0.944434	0.761014	1.17206	0.603825	0.920992	0.73765	1.1499	0.467411
cg14310890	6	108881016	TSS200	1.14373	0.876998	1.49158	0.321584	1.1248	0.855037	1.47967	0.400578	1.03875	0.814568	1.32462	0.759251	1.06944	0.833728	1.3718	0.597153	1.1082	0.902626	1.3606	0.326403	1.11868	0.901087	1.38882	0.309529
cg04855107	6	108971457	Body	1.03723	0.749118	1.43614	0.825759	1.11288	0.801859	1.54455	0.52247	1.04839	0.765372	1.43607	0.768474	1.02903	0.747385	1.41682	0.86076	0.70706	0.523858	0.954331	0.0234844	0.697272	0.509245	0.954724	0.0245159
cg26099570	6	108950140	Body	1.11208	0.871567	1.41896	0.392891	1.14251	0.888838	1.46857	0.298326	1.03577	0.816142	1.3145	0.772547	1.01069	0.787522	1.29711	0.933402	1.02753	0.8303	1.27162	0.802764	0.960989	0.763435	1.20966	0.734688
cg08494708	6	108881870	TSS200	1.28889	0.966751	1.71837	0.0837163	1.26372	0.941947	1.69541	0.118504	1.0357	0.808396	1.32693	0.781399	1.05573	0.825302	1.35048	0.665998	1.14839	0.923733	1.42768	0.212873	1.14022	0.908909	1.4304	0.256654
cg15375327	6	108880359	TSS1500	0.968124	0.760478	1.23247	0.792546	0.959406	0.747439	1.23149	0.744933	0.976284	0.776678	1.22719	0.837049	0.996136	0.781795	1.26924	0.975017	0.99617	0.807613	1.22875	0.971405	1.00737	0.809937	1.25294	0.947377
cg13789303	6	108886681	Body	0.882152	0.665828	1.16876	0.382357	0.877887	0.656136	1.17458	0.380634	1.02955	0.770515	1.37566	0.843887	1.00134	0.745968	1.34412	0.992911	1.21265	0.920906	1.59682	0.169706	1.20025	0.907289	1.5878	0.20108
cg15944966	6	108985200	Body	1.22768	0.938931	1.60522	0.133779	1.30859	0.990673	1.72854	0.0582281	1.026	0.778148	1.3528	0.855628	1.05158	0.794398	1.39202	0.725242	1.12641	0.884999	1.43368	0.333412	1.03263	0.801789	1.32994	0.803549
cg23709117	6	108882119	5'UTR	1.09277	0.839104	1.42312	0.510347	1.04449	0.795497	1.37141	0.754078	0.984812	0.771752	1.25669	0.902076	1.00989	0.783438	1.3018	0.939428	0.990995	0.802494	1.22377	0.933029	0.993102	0.794971	1.24061	0.951389
cg05008218	6	108985298	Body	0.878263	0.666989	1.15646	0.35518	0.913785	0.689746	1.21059	0.529836	1.01405	0.784816	1.31023	0.915032	1.02708	0.788178	1.3384	0.843195	0.957825	0.761925	1.20409	0.712053	0.997675	0.78682	1.26504	0.984672
cg23204345	6	108882184	5'UTR	1.33358	1.00084	1.77693	0.0493323	1.22642	0.921992	1.63135	0.160905	1.01191	0.795544	1.28713	0.92313	1.03169	0.809595	1.31471	0.800864	0.874268	0.719044	1.063	0.17787	0.857164	0.701558	1.04728	0.131567
cg08792630	6	108883909	Body	1.29823	0.81808	2.06019	0.267971	1.22659	0.752706	1.99882	0.412359	0.990349	0.639501	1.53368	0.965337	0.910877	0.572491	1.44927	0.693613	1.52117	1.02909	2.24854	0.0353978	1.58522	1.05751	2.37627	0.0257025
cg10306079	6	108880961	TSS200	1.51384	1.10996	2.06469	0.00882243	1.43396	1.05	1.95831	0.0234003	0.998612	0.794697	1.25485	0.990493	1.00178	0.794319	1.26342	0.988021	0.840244	0.699123	1.00985	0.0635282	0.828657	0.686841	0.999754	0.0497001
cg12801619	6	108976918	Body	1.16949	0.954573	1.4328	0.130731	1.17791	0.958412	1.44768	0.11965	1.00137	0.797761	1.25695	0.990572	0.985394	0.779837	1.24513	0.901901	1.01234	0.825619	1.24128	0.906163	1.00699	0.81267	1.24777	0.949226
cg05158165	6	108965753	Body	0.895838	0.682288	1.17623	0.428532	0.935271	0.705333	1.24017	0.642053	1.00059	0.768939	1.30202	0.996526	0.946066	0.722573	1.23869	0.686786	0.869239	0.695406	1.08653	0.218325	0.875997	0.692404	1.10827	0.269905
